# Supplementary material for: Sustained activation of the AKT/mTOR and MAP kinase pathways mediate resistance to the Src inhibitor, dasatinib, in thyroid cancer
Source: Oncotarget. 2017 Aug 24;8(61):103014–31. doi: 10.18632/oncotarget.20488 (PMC5732707; doi:10.18632/oncotarget.20488)
Supplement: Supplementary file 2 [file oncotarget-08-103014-s002.xlsx]

## Sheet: TableS2_CCCP_SpC_Results
Identified Proteins (956)	Accession Number	Molecular Weight	BosuCT1_1	BosuCT1_2	BosuCT2_1	BosuCT2_2	Bosu1_1	Bosu1_2	Bosu2_1	Bosu2_2	DasaCT1_1	DasaCT1_2	DasaCT2_1	DasaCT2_2	Dasa1_1	Dasa1_2	Dasa2_1	Dasa2_2
DNA-dependent protein kinase catalytic subunit OS=Homo sapiens GN=PRKDC PE=1 SV=3	PRKDC_HUMAN	469 kDa	199	223	209	220	216	219	235	208	67	69	100	107	47	56	99	101
Myosin-9 OS=Homo sapiens GN=MYH9 PE=1 SV=4	MYH9_HUMAN	227 kDa	113	117	104	112	112	123	118	117	80	84	105	107	96	100	112	96
Myosin-10 OS=Homo sapiens GN=MYH10 PE=1 SV=3	MYH10_HUMAN	229 kDa	23	20	20	19	22	22	25	23	8	8	13	12	16	14	21	12
Myosin-3 OS=Homo sapiens GN=MYH3 PE=1 SV=3	MYH3_HUMAN	224 kDa	0	0	1	1	0	0	0	0	0	0	0	0	0	0	1	0
Myosin-2 OS=Homo sapiens GN=MYH2 PE=1 SV=1	MYH2_HUMAN	223 kDa	0	0	0	0	0	0	0	0	1	0	1	0	0	0	0	0
Myosin-11 OS=Homo sapiens GN=MYH11 PE=1 SV=3	MYH11_HUMAN	227 kDa	0	0	0	0	0	12	9	0	0	0	0	0	0	0	0	0
Myosin-14 OS=Homo sapiens GN=MYH14 PE=1 SV=2	MYH14_HUMAN	228 kDa	0	0	0	0	0	0	0	0	0	0	0	0	0	0	0	0
Myosin-7 OS=Homo sapiens GN=MYH7 PE=1 SV=5	MYH7_HUMAN	223 kDa	0	0	0	0	0	0	0	0	0	0	0	0	0	0	0	0
Myosin-4 OS=Homo sapiens GN=MYH4 PE=1 SV=2	MYH4_HUMAN	223 kDa	0	0	0	0	0	0	0	0	0	0	0	0	0	0	0	0
Translational activator GCN1 OS=Homo sapiens GN=GCN1L1 PE=1 SV=6	GCN1L_HUMAN	293 kDa	95	103	83	89	108	100	98	91	17	17	40	40	10	10	40	35
Cytoplasmic dynein 1 heavy chain 1 OS=Homo sapiens GN=DYNC1H1 PE=1 SV=5	DYHC1_HUMAN	532 kDa	76	83	62	59	70	78	85	80	31	29	41	36	40	47	66	64
Filamin-A OS=Homo sapiens GN=FLNA PE=1 SV=4	FLNA_HUMAN	281 kDa	70	62	69	65	67	65	69	66	45	48	68	64	73	77	76	72
Neuroblast differentiation-associated protein AHNAK OS=Homo sapiens GN=AHNAK PE=1 SV=2	AHNK_HUMAN	629 kDa	56	70	38	43	54	64	61	56	25	25	47	51	51	58	69	69
Ephrin type-A receptor 2 OS=Homo sapiens GN=EPHA2 PE=1 SV=2	EPHA2_HUMAN	108 kDa	59	60	45	49	63	69	62	57	10	10	7	7	45	46	53	54
Plectin OS=Homo sapiens GN=PLEC PE=1 SV=3	PLEC_HUMAN	532 kDa	41	47	31	38	30	54	46	41	36	37	44	37	55	47	65	56
Epiplakin OS=Homo sapiens GN=EPPK1 PE=1 SV=2	EPIPL_HUMAN	556 kDa	0	0	0	0	0	0	0	0	0	0	0	0	0	0	0	0
Spectrin alpha chain, non-erythrocytic 1 OS=Homo sapiens GN=SPTAN1 PE=1 SV=3	SPTN1_HUMAN	285 kDa	41	46	35	32	37	44	43	41	31	32	36	32	39	50	49	52
Tyrosine-protein kinase Blk OS=Homo sapiens GN=BLK PE=1 SV=3	BLK_HUMAN	58 kDa	11	11	11	10	12	12	12	12	0	0	0	0	11	13	15	10
Tyrosine-protein kinase Yes OS=Homo sapiens GN=YES1 PE=1 SV=3	YES_HUMAN	61 kDa	24	22	24	24	25	27	32	25	5	4	3	2	22	24	30	25
Tyrosine-protein kinase Lyn OS=Homo sapiens GN=LYN PE=1 SV=3	LYN_HUMAN	59 kDa	7	11	10	9	13	13	16	17	0	0	0	0	9	12	15	12
Tyrosine-protein kinase Fyn OS=Homo sapiens GN=FYN PE=1 SV=3	FYN_HUMAN	61 kDa	13	16	12	17	20	19	19	18	3	2	1	0	16	15	19	16
Serine/threonine-protein kinase MAK OS=Homo sapiens GN=MAK PE=1 SV=2	MAK_HUMAN	71 kDa	0	0	0	0	0	0	0	0	0	0	0	0	0	0	0	0
Tyrosine-protein kinase Lck OS=Homo sapiens GN=LCK PE=1 SV=6	LCK_HUMAN	58 kDa	0	0	0	0	0	0	0	0	0	0	0	0	0	0	0	0
Tyrosine-protein kinase Fgr OS=Homo sapiens GN=FGR PE=1 SV=2	FGR_HUMAN	59 kDa	0	0	0	0	0	0	0	0	0	0	0	0	0	0	0	0
Spectrin beta chain, non-erythrocytic 1 OS=Homo sapiens GN=SPTBN1 PE=1 SV=2	SPTB2_HUMAN	275 kDa	42	47	32	37	36	40	49	44	29	34	39	34	47	50	57	53
Spectrin beta chain, non-erythrocytic 2 OS=Homo sapiens GN=SPTBN2 PE=1 SV=3	SPTN2_HUMAN	271 kDa	0	0	0	0	0	0	0	0	0	0	0	0	0	0	0	0
Clathrin heavy chain 1 OS=Homo sapiens GN=CLTC PE=1 SV=5	CLH1_HUMAN	192 kDa	42	41	29	35	33	45	43	40	22	25	32	37	35	41	43	48
Ephrin type-B receptor 2 OS=Homo sapiens GN=EPHB2 PE=1 SV=5	EPHB2_HUMAN	117 kDa	38	46	37	39	46	51	52	44	12	8	9	10	35	43	46	45
Tyrosine-protein kinase CSK OS=Homo sapiens GN=CSK PE=1 SV=1	CSK_HUMAN	51 kDa	27	35	24	22	34	33	36	31	12	15	19	16	27	26	31	32
Megakaryocyte-associated tyrosine-protein kinase OS=Homo sapiens GN=MATK PE=1 SV=1	MATK_HUMAN	56 kDa	0	0	1	0	0	0	0	0	0	0	0	0	0	0	0	0
Serine/threonine-protein kinase mTOR OS=Homo sapiens GN=MTOR PE=1 SV=1	MTOR_HUMAN	289 kDa	50	54	53	47	52	55	49	55	3	3	19	11	1	0	12	9
Tubulin beta-6 chain OS=Homo sapiens GN=TUBB6 PE=1 SV=1	TBB6_HUMAN	50 kDa	15	15	10	15	15	16	16	16	9	8	9	8	9	10	13	13
Tubulin beta chain OS=Homo sapiens GN=TUBB PE=1 SV=2	TBB5_HUMAN	50 kDa	20	22	17	21	24	20	24	22	12	10	15	14	18	18	20	22
Tubulin beta-4B chain OS=Homo sapiens GN=TUBB4B PE=1 SV=1	TBB4B_HUMAN	50 kDa	20	20	16	21	23	19	24	21	12	9	17	13	16	17	19	22
Tubulin beta-1 chain OS=Homo sapiens GN=TUBB1 PE=1 SV=1	TBB1_HUMAN	50 kDa	0	5	5	5	6	5	6	4	4	0	0	5	5	5	5	5
Tubulin beta-4A chain OS=Homo sapiens GN=TUBB4A PE=1 SV=2	TBB4A_HUMAN	50 kDa	16	14	12	16	18	15	18	15	9	7	13	10	12	13	15	18
Cyclin-G-associated kinase OS=Homo sapiens GN=GAK PE=1 SV=2	GAK_HUMAN	143 kDa	30	31	28	29	42	52	50	41	0	1	1	1	32	32	36	39
Keratin, type II cytoskeletal 2 epidermal OS=Homo sapiens GN=KRT2 PE=1 SV=2	K22E_HUMAN	65 kDa	29	34	18	17	29	30	14	18	20	23	21	23	17	21	15	14
Keratin, type II cytoskeletal 5 OS=Homo sapiens GN=KRT5 PE=1 SV=3	K2C5_HUMAN	62 kDa	8	8	13	13	10	10	6	7	11	10	14	14	6	9	7	4
Keratin, type II cytoskeletal 6A OS=Homo sapiens GN=KRT6A PE=1 SV=3	K2C6A_HUMAN	60 kDa	8	8	26	23	8	10	7	6	8	7	22	20	5	7	7	4
Keratin, type II cytoskeletal 6B OS=Homo sapiens GN=KRT6B PE=1 SV=5	K2C6B_HUMAN	60 kDa	9	9	25	24	8	10	7	5	7	6	21	19	0	6	6	5
Keratin, type II cytoskeletal 79 OS=Homo sapiens GN=KRT79 PE=1 SV=2	K2C79_HUMAN	58 kDa	0	0	0	0	0	0	0	0	0	0	5	5	0	0	0	0
Keratin, type II cytoskeletal 72 OS=Homo sapiens GN=KRT72 PE=1 SV=2	K2C72_HUMAN	56 kDa	2	2	0	3	0	0	0	0	0	0	0	0	0	0	0	0
Keratin, type II cytoskeletal 6C OS=Homo sapiens GN=KRT6C PE=1 SV=3	K2C6C_HUMAN	60 kDa	0	0	25	23	8	10	7	0	0	0	21	20	0	0	7	0
Keratin, type II cytoskeletal 78 OS=Homo sapiens GN=KRT78 PE=2 SV=2	K2C78_HUMAN	57 kDa	0	0	0	0	0	0	0	0	0	0	0	0	0	0	0	0
Keratin, type II cytoskeletal 1 OS=Homo sapiens GN=KRT1 PE=1 SV=6	K2C1_HUMAN	66 kDa	38	45	39	39	38	34	30	25	29	30	28	30	27	26	33	29
Serine-protein kinase ATM OS=Homo sapiens GN=ATM PE=1 SV=4	ATM_HUMAN	351 kDa	37	52	41	36	43	51	47	31	0	0	9	5	1	1	6	5
Heat shock protein HSP 90-beta OS=Homo sapiens GN=HSP90AB1 PE=1 SV=4	HS90B_HUMAN	83 kDa	13	18	18	22	19	19	19	17	10	8	19	18	16	14	18	18
Heat shock protein HSP 90-alpha OS=Homo sapiens GN=HSP90AA1 PE=1 SV=5	HS90A_HUMAN	85 kDa	13	13	15	21	16	14	14	8	8	6	16	17	14	10	15	13
Putative heat shock protein HSP 90-beta 4 OS=Homo sapiens GN=HSP90AB4P PE=5 SV=1	H90B4_HUMAN	58 kDa	0	2	0	0	0	0	0	0	0	0	0	0	0	0	0	0
Tubulin alpha-1C chain OS=Homo sapiens GN=TUBA1C PE=1 SV=1	TBA1C_HUMAN	50 kDa	18	23	21	22	20	26	26	23	10	9	16	15	15	17	20	22
Tubulin alpha-4A chain OS=Homo sapiens GN=TUBA4A PE=1 SV=1	TBA4A_HUMAN	50 kDa	16	19	16	17	18	23	22	20	9	7	13	12	12	13	17	18
Tubulin alpha-1B chain OS=Homo sapiens GN=TUBA1B PE=1 SV=1	TBA1B_HUMAN	50 kDa	18	22	21	22	20	27	26	23	10	9	16	16	15	17	20	22
Heat shock cognate 71 kDa protein OS=Homo sapiens GN=HSPA8 PE=1 SV=1	HSP7C_HUMAN	71 kDa	29	33	30	27	28	33	31	29	15	15	25	24	30	26	34	38
Heterogeneous nuclear ribonucleoprotein U OS=Homo sapiens GN=HNRNPU PE=1 SV=6	HNRPU_HUMAN	91 kDa	17	20	16	16	20	23	24	25	12	14	21	19	18	21	23	24
Vimentin OS=Homo sapiens GN=VIM PE=1 SV=4	VIME_HUMAN	54 kDa	27	25	27	30	25	27	25	27	16	19	24	23	20	25	34	33
Alpha-internexin OS=Homo sapiens GN=INA PE=1 SV=2	AINX_HUMAN	55 kDa	0	0	0	0	0	0	0	0	0	0	0	0	0	0	0	1
Desmin OS=Homo sapiens GN=DES PE=1 SV=3	DESM_HUMAN	54 kDa	0	0	3	0	0	0	0	0	0	0	0	0	0	0	0	0
Eukaryotic translation initiation factor 3 subunit A OS=Homo sapiens GN=EIF3A PE=1 SV=1	EIF3A_HUMAN	167 kDa	18	23	25	24	21	24	16	15	7	6	10	13	10	7	9	13
Filamin-C OS=Homo sapiens GN=FLNC PE=1 SV=3	FLNC_HUMAN	291 kDa	30	29	21	22	24	19	25	24	18	17	25	28	31	33	36	32
Nucleolin OS=Homo sapiens GN=NCL PE=1 SV=3	NUCL_HUMAN	77 kDa	19	30	17	20	21	23	25	19	13	14	13	19	17	24	22	20
Ephrin type-B receptor 1 OS=Homo sapiens GN=EPHB1 PE=1 SV=1	EPHB1_HUMAN	110 kDa	36	39	27	32	38	33	37	31	2	2	3	3	32	36	37	39
Ephrin type-A receptor 4 OS=Homo sapiens GN=EPHA4 PE=1 SV=1	EPHA4_HUMAN	110 kDa	5	5	3	5	5	5	6	5	0	0	1	0	0	5	4	5
Mitogen-activated protein kinase kinase kinase kinase 5 OS=Homo sapiens GN=MAP4K5 PE=1 SV=1	M4K5_HUMAN	95 kDa	5	4	5	5	38	35	42	37	6	5	7	6	25	23	29	27
78 kDa glucose-regulated protein OS=Homo sapiens GN=HSPA5 PE=1 SV=2	GRP78_HUMAN	72 kDa	22	29	23	22	26	26	36	25	12	10	23	25	26	24	30	37
Polyadenylate-binding protein 1 OS=Homo sapiens GN=PABPC1 PE=1 SV=2	PABP1_HUMAN	71 kDa	13	17	11	16	14	15	15	16	12	15	18	18	13	18	19	18
Polyadenylate-binding protein 4 OS=Homo sapiens GN=PABPC4 PE=1 SV=1	PABP4_HUMAN	71 kDa	8	10	7	7	9	7	12	6	8	7	12	11	9	11	12	13
Polyadenylate-binding protein 3 OS=Homo sapiens GN=PABPC3 PE=1 SV=2	PABP3_HUMAN	70 kDa	0	0	0	0	0	0	0	0	0	0	0	0	0	0	0	0
DnaJ homolog subfamily C member 13 OS=Homo sapiens GN=DNAJC13 PE=1 SV=5	DJC13_HUMAN	254 kDa	26	29	25	27	25	27	34	31	1	2	9	11	5	8	17	7
Ribosome-binding protein 1 OS=Homo sapiens GN=RRBP1 PE=1 SV=4	RRBP1_HUMAN	152 kDa	21	24	18	16	22	27	19	21	21	20	22	23	22	20	29	25
Ninein OS=Homo sapiens GN=NIN PE=1 SV=4	NIN_HUMAN	243 kDa	0	0	0	0	0	0	0	0	0	0	0	0	0	0	0	0
Keratin, type I cytoskeletal 10 OS=Homo sapiens GN=KRT10 PE=1 SV=6	K1C10_HUMAN	59 kDa	24	31	25	24	27	28	17	20	19	16	22	21	15	15	13	13
Nucleolar RNA helicase 2 OS=Homo sapiens GN=DDX21 PE=1 SV=5	DDX21_HUMAN	87 kDa	15	18	17	18	24	17	17	15	10	10	19	14	15	15	21	18
ATP-dependent RNA helicase DDX50 OS=Homo sapiens GN=DDX50 PE=1 SV=1	DDX50_HUMAN	83 kDa	0	0	0	0	0	3	0	0	0	0	0	0	0	0	0	0
Tyrosine-protein kinase ABL1 OS=Homo sapiens GN=ABL1 PE=1 SV=4	ABL1_HUMAN	123 kDa	12	10	12	11	33	32	27	31	0	0	0	0	30	30	34	35
Actin, cytoplasmic 1 OS=Homo sapiens GN=ACTB PE=1 SV=1	ACTB_HUMAN (+1)	42 kDa	19	17	16	14	17	16	16	16	14	17	17	15	14	12	18	14
Beta-actin-like protein 2 OS=Homo sapiens GN=ACTBL2 PE=1 SV=2	ACTBL_HUMAN	42 kDa	5	6	4	5	3	5	6	5	5	6	6	4	6	4	5	2
Actin, alpha cardiac muscle 1 OS=Homo sapiens GN=ACTC1 PE=1 SV=1	ACTC_HUMAN (+1)	42 kDa	9	9	10	10	9	9	10	10	10	12	12	10	11	9	10	7
Putative beta-actin-like protein 3 OS=Homo sapiens GN=POTEKP PE=5 SV=1	ACTBM_HUMAN	42 kDa	0	0	0	0	0	0	0	0	0	0	0	0	0	0	0	0
Prohibitin-2 OS=Homo sapiens GN=PHB2 PE=1 SV=2	PHB2_HUMAN	33 kDa	21	19	15	19	17	20	21	19	10	12	15	16	7	10	14	15
Sarcoplasmic/endoplasmic reticulum calcium ATPase 2 OS=Homo sapiens GN=ATP2A2 PE=1 SV=1	AT2A2_HUMAN	115 kDa	19	22	23	19	26	27	23	26	6	7	13	16	0	1	11	11
Sarcoplasmic/endoplasmic reticulum calcium ATPase 1 OS=Homo sapiens GN=ATP2A1 PE=1 SV=1	AT2A1_HUMAN	110 kDa	0	0	0	0	8	0	0	0	0	0	0	0	0	0	0	0
Fibronectin OS=Homo sapiens GN=FN1 PE=1 SV=4	FINC_HUMAN	263 kDa	15	17	18	17	20	21	21	19	8	7	11	12	15	15	15	16
Integrin-linked protein kinase OS=Homo sapiens GN=ILK PE=1 SV=2	ILK_HUMAN	51 kDa	4	3	2	1	2	5	4	1	7	9	12	9	30	33	37	31
Splicing factor 3B subunit 3 OS=Homo sapiens GN=SF3B3 PE=1 SV=4	SF3B3_HUMAN	136 kDa	17	23	17	19	18	23	23	18	6	10	11	14	12	11	21	15
ATP-dependent RNA helicase A OS=Homo sapiens GN=DHX9 PE=1 SV=4	DHX9_HUMAN	141 kDa	13	19	14	18	19	20	22	18	10	11	14	14	18	15	20	18
Exportin-2 OS=Homo sapiens GN=CSE1L PE=1 SV=3	XPO2_HUMAN	110 kDa	21	21	23	26	21	22	21	22	1	0	5	5	3	5	8	12
Moesin OS=Homo sapiens GN=MSN PE=1 SV=3	MOES_HUMAN	68 kDa	4	4	13	14	4	3	6	4	6	7	24	23	13	16	15	12
Ezrin OS=Homo sapiens GN=EZR PE=1 SV=4	EZRI_HUMAN	69 kDa	3	3	8	7	3	4	7	3	3	2	13	12	10	10	7	9
Radixin OS=Homo sapiens GN=RDX PE=1 SV=1	RADI_HUMAN	69 kDa	1	0	4	5	0	0	0	0	3	3	9	9	4	5	4	4
Splicing factor 3B subunit 1 OS=Homo sapiens GN=SF3B1 PE=1 SV=3	SF3B1_HUMAN	146 kDa	19	17	13	12	13	14	15	9	5	8	14	12	11	14	18	14
Bifunctional glutamate/proline--tRNA ligase OS=Homo sapiens GN=EPRS PE=1 SV=5	SYEP_HUMAN	171 kDa	17	21	9	13	14	14	18	12	3	6	10	9	11	13	18	15
Prohibitin OS=Homo sapiens GN=PHB PE=1 SV=1	PHB_HUMAN	30 kDa	19	22	20	20	23	21	23	19	7	8	9	9	7	7	14	12
Mitogen-activated protein kinase kinase kinase kinase 4 OS=Homo sapiens GN=MAP4K4 PE=1 SV=2	M4K4_HUMAN	142 kDa	23	25	20	21	35	39	36	33	1	0	2	2	2	2	2	2
TRAF2 and NCK-interacting protein kinase OS=Homo sapiens GN=TNIK PE=1 SV=1	TNIK_HUMAN	155 kDa	7	8	8	7	14	13	14	15	0	0	0	0	0	0	0	0
Proto-oncogene tyrosine-protein kinase Src OS=Homo sapiens GN=SRC PE=1 SV=3	SRC_HUMAN	60 kDa	21	22	22	21	27	29	29	28	6	8	9	8	18	21	31	29
Tyrosine-protein kinase JAK1 OS=Homo sapiens GN=JAK1 PE=1 SV=2	JAK1_HUMAN	133 kDa	26	26	20	24	26	31	35	33	0	0	0	0	2	2	1	4
Nuclear mitotic apparatus protein 1 OS=Homo sapiens GN=NUMA1 PE=1 SV=2	NUMA1_HUMAN	238 kDa	11	14	8	9	12	14	11	12	6	8	14	14	17	16	21	14
Keratin, type I cytoskeletal 9 OS=Homo sapiens GN=KRT9 PE=1 SV=3	K1C9_HUMAN	62 kDa	13	14	16	14	13	15	10	8	10	12	9	10	8	13	17	15
RNA-binding protein 25 OS=Homo sapiens GN=RBM25 PE=1 SV=3	RBM25_HUMAN	100 kDa	9	13	8	12	21	17	15	18	6	8	10	11	9	9	13	13
Coatomer subunit alpha OS=Homo sapiens GN=COPA PE=1 SV=2	COPA_HUMAN	138 kDa	13	23	18	18	16	26	17	15	2	7	12	10	11	7	18	10
Interleukin enhancer-binding factor 3 OS=Homo sapiens GN=ILF3 PE=1 SV=3	ILF3_HUMAN	95 kDa	15	14	8	11	17	19	13	15	11	9	9	11	11	12	17	16
Filamin-B OS=Homo sapiens GN=FLNB PE=1 SV=2	FLNB_HUMAN	278 kDa	21	20	20	14	12	12	13	11	4	5	13	11	19	19	23	24
Poly [ADP-ribose] polymerase 1 OS=Homo sapiens GN=PARP1 PE=1 SV=4	PARP1_HUMAN	113 kDa	7	5	8	8	10	7	11	11	12	8	19	17	16	13	23	14
N-acetyltransferase 10 OS=Homo sapiens GN=NAT10 PE=1 SV=2	NAT10_HUMAN	116 kDa	11	15	6	9	13	15	16	13	8	6	8	10	8	13	13	10
60S ribosomal protein L5 OS=Homo sapiens GN=RPL5 PE=1 SV=3	RL5_HUMAN	34 kDa	8	10	8	8	12	14	13	11	9	8	11	8	11	10	13	10
Nucleoprotein TPR OS=Homo sapiens GN=TPR PE=1 SV=3	TPR_HUMAN	267 kDa	14	21	8	6	10	13	10	13	6	4	11	9	15	16	27	16
Epidermal growth factor receptor OS=Homo sapiens GN=EGFR PE=1 SV=2	EGFR_HUMAN	134 kDa	14	14	8	9	10	14	14	15	1	1	3	7	8	11	20	17
Eukaryotic translation initiation factor 3 subunit B OS=Homo sapiens GN=EIF3B PE=1 SV=3	EIF3B_HUMAN	92 kDa	16	16	11	12	16	19	14	13	6	9	9	13	14	11	18	14
Exportin-1 OS=Homo sapiens GN=XPO1 PE=1 SV=1	XPO1_HUMAN	123 kDa	22	24	21	22	19	21	26	17	0	0	0	0	1	1	2	4
Focal adhesion kinase 1 OS=Homo sapiens GN=PTK2 PE=1 SV=2	FAK1_HUMAN	119 kDa	18	23	14	20	26	29	30	28	0	0	0	0	0	0	0	0
Thyroid adenoma-associated protein OS=Homo sapiens GN=THADA PE=1 SV=1	THADA_HUMAN	220 kDa	17	26	20	24	24	25	24	17	0	0	1	1	0	0	0	1
Elongation factor 1-alpha 1 OS=Homo sapiens GN=EEF1A1 PE=1 SV=1	EF1A1_HUMAN	50 kDa	11	14	9	10	10	11	11	11	6	6	7	9	7	9	11	11
Mitogen-activated protein kinase kinase kinase MLT OS=Homo sapiens GN=ZAK PE=1 SV=3	MLTK_HUMAN	91 kDa	11	13	10	13	15	15	14	14	3	6	5	4	18	16	22	14
U5 small nuclear ribonucleoprotein 200 kDa helicase OS=Homo sapiens GN=SNRNP200 PE=1 SV=2	U520_HUMAN	245 kDa	15	15	11	15	15	18	16	14	2	0	9	9	9	11	10	14
E3 SUMO-protein ligase RanBP2 OS=Homo sapiens GN=RANBP2 PE=1 SV=2	RBP2_HUMAN	358 kDa	15	20	16	19	16	20	16	14	0	0	3	0	4	7	11	7
Ephrin type-B receptor 4 OS=Homo sapiens GN=EPHB4 PE=1 SV=2	EPHB4_HUMAN	108 kDa	21	21	19	17	23	21	24	21	0	0	0	0	21	20	21	23
Dolichyl-diphosphooligosaccharide--protein glycosyltransferase subunit 1 OS=Homo sapiens GN=RPN1 PE=1 SV=1	RPN1_HUMAN	69 kDa	12	16	11	15	11	14	14	12	7	6	13	12	4	4	10	12
Splicing factor 3B subunit 2 OS=Homo sapiens GN=SF3B2 PE=1 SV=2	SF3B2_HUMAN	100 kDa	11	15	11	10	9	13	14	8	3	5	10	10	8	12	11	11
Importin-5 OS=Homo sapiens GN=IPO5 PE=1 SV=4	IPO5_HUMAN	124 kDa	26	30	20	20	28	27	26	25	0	0	0	0	0	0	4	2
Coatomer subunit beta OS=Homo sapiens GN=COPB1 PE=1 SV=3	COPB_HUMAN	107 kDa	19	26	17	20	14	23	18	18	0	0	2	4	3	3	8	8
Lysine--tRNA ligase OS=Homo sapiens GN=KARS PE=1 SV=3	SYK_HUMAN	68 kDa	5	6	5	6	8	10	8	8	4	6	9	8	9	10	12	11
Midasin OS=Homo sapiens GN=MDN1 PE=1 SV=2	MDN1_HUMAN	633 kDa	12	23	13	11	19	24	16	11	0	0	3	2	0	0	2	2
Tyrosine-protein kinase Fer OS=Homo sapiens GN=FER PE=1 SV=2	FER_HUMAN	95 kDa	18	17	13	15	23	24	21	15	0	0	0	0	0	0	0	0
40S ribosomal protein S3 OS=Homo sapiens GN=RPS3 PE=1 SV=2	RS3_HUMAN	27 kDa	9	13	7	9	6	14	11	13	5	8	8	9	9	8	15	13
Major vault protein OS=Homo sapiens GN=MVP PE=1 SV=4	MVP_HUMAN	99 kDa	7	8	4	7	8	8	13	9	5	6	10	10	16	14	16	17
Guanine nucleotide-binding protein subunit beta-2-like 1 OS=Homo sapiens GN=GNB2L1 PE=1 SV=3	GBLP_HUMAN	35 kDa	10	13	11	14	10	12	7	11	7	6	12	9	10	13	17	16
Importin-7 OS=Homo sapiens GN=IPO7 PE=1 SV=1	IPO7_HUMAN	120 kDa	24	27	18	19	17	22	19	16	1	1	3	5	3	2	4	3
Isoleucine--tRNA ligase, cytoplasmic OS=Homo sapiens GN=IARS PE=1 SV=2	SYIC_HUMAN	145 kDa	10	17	9	9	13	15	12	7	4	3	6	7	11	7	10	12
26S proteasome non-ATPase regulatory subunit 2 OS=Homo sapiens GN=PSMD2 PE=1 SV=3	PSMD2_HUMAN	100 kDa	10	16	15	13	12	10	14	14	3	2	10	11	7	6	11	9
Serine/threonine-protein kinase TBK1 OS=Homo sapiens GN=TBK1 PE=1 SV=1	TBK1_HUMAN	84 kDa	22	27	15	18	28	24	23	23	0	0	0	0	0	0	0	0
Mitochondrial inner membrane protein OS=Homo sapiens GN=IMMT PE=1 SV=1	IMMT_HUMAN	84 kDa	13	17	12	13	14	20	14	11	4	2	9	11	0	1	9	6
Splicing factor 3A subunit 1 OS=Homo sapiens GN=SF3A1 PE=1 SV=1	SF3A1_HUMAN	89 kDa	8	10	4	10	9	9	10	9	2	3	8	6	7	8	17	9
Protein-glutamine gamma-glutamyltransferase 2 OS=Homo sapiens GN=TGM2 PE=1 SV=2	TGM2_HUMAN	77 kDa	10	10	11	11	11	11	8	10	5	7	12	9	6	5	13	12
Serine/threonine-protein kinase ATR OS=Homo sapiens GN=ATR PE=1 SV=3	ATR_HUMAN	301 kDa	13	17	20	17	16	20	14	17	0	0	0	0	0	0	0	0
STE20-like serine/threonine-protein kinase OS=Homo sapiens GN=SLK PE=1 SV=1	SLK_HUMAN	143 kDa	11	9	6	8	32	27	31	28	0	0	0	0	0	0	0	0
Alpha-parvin OS=Homo sapiens GN=PARVA PE=1 SV=1	PARVA_HUMAN	42 kDa	4	3	2	2	4	3	2	3	8	5	8	9	20	22	22	26
Coatomer subunit beta' OS=Homo sapiens GN=COPB2 PE=1 SV=2	COPB2_HUMAN	102 kDa	15	13	13	14	13	9	12	10	4	4	12	10	8	8	15	11
Ferrochelatase, mitochondrial OS=Homo sapiens GN=FECH PE=1 SV=2	HEMH_HUMAN	48 kDa	3	6	0	2	0	1	0	0	10	7	15	17	11	14	19	19
Non-POU domain-containing octamer-binding protein OS=Homo sapiens GN=NONO PE=1 SV=4	NONO_HUMAN	54 kDa	7	12	7	7	8	8	8	5	3	4	8	9	11	11	9	10
Heterogeneous nuclear ribonucleoprotein M OS=Homo sapiens GN=HNRNPM PE=1 SV=3	HNRPM_HUMAN	78 kDa	10	11	10	8	12	11	12	12	6	5	10	10	8	10	9	11
40S ribosomal protein S3a OS=Homo sapiens GN=RPS3A PE=1 SV=2	RS3A_HUMAN	30 kDa	7	9	7	5	8	7	7	8	5	6	9	10	8	9	11	9
Abelson tyrosine-protein kinase 2 OS=Homo sapiens GN=ABL2 PE=1 SV=1	ABL2_HUMAN	128 kDa	8	7	7	7	21	22	26	22	0	0	0	0	17	19	27	25
Mitogen-activated protein kinase kinase kinase 2 OS=Homo sapiens GN=MAP3K2 PE=1 SV=2	M3K2_HUMAN	70 kDa	14	15	12	14	14	16	18	21	2	1	2	3	12	10	13	11
60S ribosomal protein L7 OS=Homo sapiens GN=RPL7 PE=1 SV=1	RL7_HUMAN	29 kDa	7	10	8	7	8	6	9	10	5	3	8	8	7	7	5	7
Myb-binding protein 1A OS=Homo sapiens GN=MYBBP1A PE=1 SV=2	MBB1A_HUMAN	149 kDa	8	12	7	8	7	18	15	13	4	2	5	3	5	5	4	3
Neuroblastoma-amplified sequence OS=Homo sapiens GN=NBAS PE=1 SV=2	NBAS_HUMAN	269 kDa	14	18	11	12	11	15	18	14	0	0	0	1	0	0	2	0
Tyrosine-protein kinase receptor UFO OS=Homo sapiens GN=AXL PE=1 SV=3	UFO_HUMAN	98 kDa	18	22	12	11	22	19	23	21	0	0	0	0	0	0	0	0
Amidophosphoribosyltransferase OS=Homo sapiens GN=PPAT PE=1 SV=1	PUR1_HUMAN	57 kDa	0	0	0	0	0	0	0	0	7	5	10	10	25	20	25	26
Putative ribosomal RNA methyltransferase NOP2 OS=Homo sapiens GN=NOP2 PE=1 SV=2	NOP2_HUMAN	89 kDa	11	6	10	9	11	9	9	12	4	5	8	6	11	8	10	9
LIM and senescent cell antigen-like-containing domain protein 1 OS=Homo sapiens GN=LIMS1 PE=1 SV=4	LIMS1_HUMAN	37 kDa	1	1	0	1	1	1	2	2	5	3	8	4	21	22	27	20
Keratin, type I cytoskeletal 16 OS=Homo sapiens GN=KRT16 PE=1 SV=4	K1C16_HUMAN	51 kDa	4	6	29	25	7	8	2	2	8	5	7	6	2	3	4	1
Keratin, type I cytoskeletal 14 OS=Homo sapiens GN=KRT14 PE=1 SV=4	K1C14_HUMAN	52 kDa	7	9	15	13	7	10	3	3	8	7	11	10	2	4	5	1
Keratin, type I cytoskeletal 17 OS=Homo sapiens GN=KRT17 PE=1 SV=2	K1C17_HUMAN	48 kDa	2	2	5	5	2	0	2	2	2	2	7	5	0	0	0	0
Keratin, type I cytoskeletal 15 OS=Homo sapiens GN=KRT15 PE=1 SV=3	K1C15_HUMAN	49 kDa	0	0	4	5	1	2	0	0	0	0	0	0	0	0	0	0
Elongation factor 2 OS=Homo sapiens GN=EEF2 PE=1 SV=4	EF2_HUMAN	95 kDa	5	6	14	12	6	5	7	3	0	0	14	15	12	11	16	8
Stress-70 protein, mitochondrial OS=Homo sapiens GN=HSPA9 PE=1 SV=2	GRP75_HUMAN	74 kDa	9	11	7	9	10	13	12	15	2	2	7	6	8	9	11	9
Keratin, type II cytoskeletal 8 OS=Homo sapiens GN=KRT8 PE=1 SV=7	K2C8_HUMAN	54 kDa	14	16	14	12	12	9	14	13	12	12	13	16	9	12	15	13
Keratin, type II cytoskeletal 7 OS=Homo sapiens GN=KRT7 PE=1 SV=5	K2C7_HUMAN	51 kDa	0	0	0	0	0	3	0	0	0	0	0	0	0	0	4	0
Eukaryotic translation initiation factor 3 subunit C OS=Homo sapiens GN=EIF3C PE=1 SV=1	EIF3C_HUMAN	105 kDa	10	11	7	7	6	9	11	9	6	7	7	8	10	8	12	11
Exportin-5 OS=Homo sapiens GN=XPO5 PE=1 SV=1	XPO5_HUMAN	136 kDa	12	14	14	16	16	12	17	13	0	0	1	1	0	0	2	1
Probable ATP-dependent RNA helicase DDX5 OS=Homo sapiens GN=DDX5 PE=1 SV=1	DDX5_HUMAN	69 kDa	11	13	7	11	14	12	14	11	10	11	13	15	9	16	13	12
Pre-mRNA-processing-splicing factor 8 OS=Homo sapiens GN=PRPF8 PE=1 SV=2	PRP8_HUMAN	274 kDa	10	13	7	8	7	11	12	7	1	2	7	4	5	7	9	7
Transportin-1 OS=Homo sapiens GN=TNPO1 PE=1 SV=2	TNPO1_HUMAN	102 kDa	14	13	14	9	11	16	8	8	0	0	1	0	0	1	1	1
Transportin-2 OS=Homo sapiens GN=TNPO2 PE=1 SV=3	TNPO2_HUMAN	101 kDa	5	4	6	6	5	5	3	4	0	0	0	0	0	0	0	0
ATP synthase subunit alpha, mitochondrial OS=Homo sapiens GN=ATP5A1 PE=1 SV=1	ATPA_HUMAN	60 kDa	12	13	11	10	11	10	12	11	6	4	12	10	6	5	11	10
Brefeldin A-inhibited guanine nucleotide-exchange protein 2 OS=Homo sapiens GN=ARFGEF2 PE=1 SV=3	BIG2_HUMAN	202 kDa	20	20	16	19	18	21	23	17	0	0	3	3	0	1	4	2
Peptidyl-prolyl cis-trans isomerase B OS=Homo sapiens GN=PPIB PE=1 SV=2	PPIB_HUMAN	24 kDa	6	6	9	9	7	3	6	5	5	9	11	10	9	8	9	10
Dolichyl-diphosphooligosaccharide--protein glycosyltransferase subunit STT3A OS=Homo sapiens GN=STT3A PE=1 SV=2	STT3A_HUMAN	81 kDa	6	8	7	8	9	7	7	9	3	3	8	6	1	4	3	4
Proteasome-associated protein ECM29 homolog OS=Homo sapiens GN=ECM29 PE=1 SV=2	ECM29_HUMAN	204 kDa	12	17	14	11	12	13	19	14	0	0	0	0	0	0	0	0
Parafibromin OS=Homo sapiens GN=CDC73 PE=1 SV=1	CDC73_HUMAN	61 kDa	6	7	7	8	9	8	9	11	8	5	7	8	10	6	7	5
14-3-3 protein zeta/delta OS=Homo sapiens GN=YWHAZ PE=1 SV=1	1433Z_HUMAN	28 kDa	3	6	4	6	10	5	6	5	0	0	0	2	2	3	6	4
14-3-3 protein beta/alpha OS=Homo sapiens GN=YWHAB PE=1 SV=3	1433B_HUMAN	28 kDa	3	2	3	4	7	4	5	3	0	0	0	0	2	2	4	3
14-3-3 protein epsilon OS=Homo sapiens GN=YWHAE PE=1 SV=1	1433E_HUMAN	29 kDa	1	5	2	0	4	3	4	3	0	0	0	2	3	2	4	1
14-3-3 protein gamma OS=Homo sapiens GN=YWHAG PE=1 SV=2	1433G_HUMAN	28 kDa	2	3	0	4	5	3	3	2	0	0	0	0	3	0	4	3
14-3-3 protein eta OS=Homo sapiens GN=YWHAH PE=1 SV=4	1433F_HUMAN	28 kDa	0	0	1	2	3	2	2	1	0	0	0	0	0	0	0	0
14-3-3 protein theta OS=Homo sapiens GN=YWHAQ PE=1 SV=1	1433T_HUMAN	28 kDa	0	0	0	0	5	2	0	0	0	0	0	0	0	0	0	0
AP2-associated protein kinase 1 OS=Homo sapiens GN=AAK1 PE=1 SV=3	AAK1_HUMAN	104 kDa	19	21	13	13	13	13	12	11	0	0	0	0	0	0	0	0
Cullin-associated NEDD8-dissociated protein 1 OS=Homo sapiens GN=CAND1 PE=1 SV=2	CAND1_HUMAN	136 kDa	13	12	11	15	10	11	16	12	0	0	1	0	0	0	1	1
Mitogen-activated protein kinase kinase kinase 4 OS=Homo sapiens GN=MAP3K4 PE=1 SV=2	M3K4_HUMAN	182 kDa	7	12	9	6	16	19	19	12	0	0	0	0	4	2	3	3
Eukaryotic translation initiation factor 3 subunit L OS=Homo sapiens GN=EIF3L PE=1 SV=1	EIF3L_HUMAN	67 kDa	11	7	9	7	6	8	9	10	3	2	6	6	4	5	4	7
Mitogen-activated protein kinase kinase kinase kinase 2 OS=Homo sapiens GN=MAP4K2 PE=1 SV=2	M4K2_HUMAN	92 kDa	13	12	12	9	22	27	28	21	0	0	0	0	0	0	0	0
Aspartate--tRNA ligase, cytoplasmic OS=Homo sapiens GN=DARS PE=1 SV=2	SYDC_HUMAN	57 kDa	6	9	7	9	7	6	10	9	1	2	5	9	7	11	11	10
HEAT repeat-containing protein 1 OS=Homo sapiens GN=HEATR1 PE=1 SV=3	HEAT1_HUMAN	242 kDa	7	12	12	11	11	13	11	11	0	0	0	1	0	0	0	0
60S ribosomal protein L3 OS=Homo sapiens GN=RPL3 PE=1 SV=2	RL3_HUMAN	46 kDa	7	5	6	6	6	7	7	6	4	3	5	4	3	6	3	5
Dual specificity mitogen-activated protein kinase kinase 1 OS=Homo sapiens GN=MAP2K1 PE=1 SV=2	MP2K1_HUMAN	43 kDa	21	21	17	18	23	25	25	24	0	0	0	0	0	2	2	1
Dual specificity mitogen-activated protein kinase kinase 2 OS=Homo sapiens GN=MAP2K2 PE=1 SV=1	MP2K2_HUMAN	44 kDa	22	22	17	14	22	26	26	25	0	0	0	0	0	0	0	0
Unhealthy ribosome biogenesis protein 2 homolog OS=Homo sapiens GN=URB2 PE=2 SV=2	URB2_HUMAN	171 kDa	9	10	9	15	13	13	14	14	1	1	3	2	0	0	1	1
Structural maintenance of chromosomes protein 2 OS=Homo sapiens GN=SMC2 PE=1 SV=2	SMC2_HUMAN	136 kDa	5	9	7	9	7	12	9	10	1	0	2	2	7	8	7	7
Putative pre-mRNA-splicing factor ATP-dependent RNA helicase DHX15 OS=Homo sapiens GN=DHX15 PE=1 SV=2	DHX15_HUMAN	91 kDa	6	5	6	6	7	7	8	5	4	4	8	6	7	5	9	9
Mitogen-activated protein kinase kinase kinase kinase 3 OS=Homo sapiens GN=MAP4K3 PE=1 SV=1	M4K3_HUMAN	101 kDa	8	9	8	8	19	27	25	19	0	0	0	0	0	0	0	0
Heat shock 70 kDa protein 1A/1B OS=Homo sapiens GN=HSPA1A PE=1 SV=5	HSP71_HUMAN	70 kDa	11	12	12	14	11	14	13	12	3	3	9	10	8	10	17	14
CAD protein OS=Homo sapiens GN=CAD PE=1 SV=3	PYR1_HUMAN	243 kDa	9	13	4	5	6	8	6	8	0	1	0	1	6	9	11	7
Serine/threonine-protein kinase SIK2 OS=Homo sapiens GN=SIK2 PE=1 SV=1	SIK2_HUMAN	104 kDa	5	8	5	6	9	12	11	15	0	0	0	0	19	15	14	14
Serine/threonine-protein kinase SIK1 OS=Homo sapiens GN=SIK1 PE=1 SV=2	SIK1_HUMAN	85 kDa	0	0	0	0	0	0	0	0	0	0	0	0	0	0	1	0
Protein RRP5 homolog OS=Homo sapiens GN=PDCD11 PE=1 SV=3	RRP5_HUMAN	209 kDa	3	9	6	5	8	8	9	8	1	1	4	3	2	2	3	2
40S ribosomal protein S4, X isoform OS=Homo sapiens GN=RPS4X PE=1 SV=2	RS4X_HUMAN	30 kDa	5	8	7	4	5	7	7	5	1	4	5	3	4	4	4	3
Tyrosine-protein kinase Tec OS=Homo sapiens GN=TEC PE=1 SV=2	TEC_HUMAN	74 kDa	0	0	0	0	0	0	0	0	4	4	7	8	20	15	24	23
RNA-binding protein FUS OS=Homo sapiens GN=FUS PE=1 SV=1	FUS_HUMAN	53 kDa	8	10	6	8	9	10	7	10	2	2	8	8	6	6	10	7
TATA-binding protein-associated factor 2N OS=Homo sapiens GN=TAF15 PE=1 SV=1	RBP56_HUMAN	62 kDa	0	0	0	0	0	0	0	0	0	0	0	0	0	0	0	0
Mitogen-activated protein kinase 14 OS=Homo sapiens GN=MAPK14 PE=1 SV=3	MK14_HUMAN	41 kDa	0	0	0	0	0	0	0	0	8	8	10	9	15	15	15	20
Mitogen-activated protein kinase 11 OS=Homo sapiens GN=MAPK11 PE=1 SV=2	MK11_HUMAN	41 kDa	0	0	0	0	0	0	0	0	0	0	0	0	0	0	0	0
Heterogeneous nuclear ribonucleoprotein A1 OS=Homo sapiens GN=HNRNPA1 PE=1 SV=5	ROA1_HUMAN	39 kDa	6	7	7	6	8	6	9	7	5	7	10	5	9	6	10	6
Splicing factor, proline- and glutamine-rich OS=Homo sapiens GN=SFPQ PE=1 SV=2	SFPQ_HUMAN	76 kDa	6	7	5	5	8	8	7	6	2	3	4	7	7	5	7	6
Elongation factor 1-gamma OS=Homo sapiens GN=EEF1G PE=1 SV=3	EF1G_HUMAN	50 kDa	7	8	6	6	6	5	9	8	5	4	8	7	6	8	10	7
Endoplasmin OS=Homo sapiens GN=HSP90B1 PE=1 SV=1	ENPL_HUMAN	92 kDa	7	7	13	15	7	6	6	5	3	3	10	13	9	6	7	8
Putative ATP-dependent RNA helicase DHX30 OS=Homo sapiens GN=DHX30 PE=1 SV=1	DHX30_HUMAN	134 kDa	6	11	7	4	11	9	12	10	2	2	4	4	5	5	4	5
Heterogeneous nuclear ribonucleoprotein K OS=Homo sapiens GN=HNRNPK PE=1 SV=1	HNRPK_HUMAN	51 kDa	3	6	4	6	7	6	4	6	4	4	5	8	8	4	9	8
Mitogen-activated protein kinase kinase kinase 1 OS=Homo sapiens GN=MAP3K1 PE=1 SV=4	M3K1_HUMAN	164 kDa	8	5	5	6	9	9	6	9	0	1	0	0	4	8	9	9
Delta(24)-sterol reductase OS=Homo sapiens GN=DHCR24 PE=1 SV=2	DHC24_HUMAN	60 kDa	6	9	3	8	11	8	8	9	3	3	4	3	2	2	3	2
FACT complex subunit SPT16 OS=Homo sapiens GN=SUPT16H PE=1 SV=1	SP16H_HUMAN	120 kDa	4	6	2	4	8	7	5	6	0	1	6	6	6	6	11	7
60S acidic ribosomal protein P0 OS=Homo sapiens GN=RPLP0 PE=1 SV=1	RLA0_HUMAN	34 kDa	7	8	7	6	8	8	8	8	5	4	6	5	7	7	8	8
40S ribosomal protein S8 OS=Homo sapiens GN=RPS8 PE=1 SV=2	RS8_HUMAN	24 kDa	6	8	7	6	7	6	9	9	3	4	5	5	5	8	7	5
DNA topoisomerase 1 OS=Homo sapiens GN=TOP1 PE=1 SV=2	TOP1_HUMAN	91 kDa	6	6	5	5	11	10	4	3	0	1	4	4	5	7	4	3
DNA topoisomerase I, mitochondrial OS=Homo sapiens GN=TOP1MT PE=1 SV=1	TOP1M_HUMAN	70 kDa	0	0	0	0	0	0	1	0	0	0	0	0	0	1	0	0
Heterogeneous nuclear ribonucleoprotein U-like protein 1 OS=Homo sapiens GN=HNRNPUL1 PE=1 SV=2	HNRL1_HUMAN	96 kDa	6	8	7	7	9	9	8	6	1	1	5	6	6	6	6	8
ATP-binding cassette sub-family F member 1 OS=Homo sapiens GN=ABCF1 PE=1 SV=2	ABCF1_HUMAN	96 kDa	6	4	3	3	5	4	7	5	6	7	8	6	7	12	12	9
Superkiller viralicidic activity 2-like 2 OS=Homo sapiens GN=SKIV2L2 PE=1 SV=3	SK2L2_HUMAN	118 kDa	7	7	7	8	7	7	6	7	1	1	4	4	8	6	10	9
rRNA 2'-O-methyltransferase fibrillarin OS=Homo sapiens GN=FBL PE=1 SV=2	FBRL_HUMAN	34 kDa	8	8	10	4	6	5	7	9	3	2	5	5	6	7	10	7
Probable ATP-dependent RNA helicase DDX17 OS=Homo sapiens GN=DDX17 PE=1 SV=2	DDX17_HUMAN	80 kDa	13	12	10	11	13	13	9	9	8	5	11	14	11	10	17	9
Unconventional myosin-Ic OS=Homo sapiens GN=MYO1C PE=1 SV=4	MYO1C_HUMAN	122 kDa	6	9	4	6	8	10	11	6	2	1	3	2	4	5	8	6
Heterogeneous nuclear ribonucleoprotein U-like protein 2 OS=Homo sapiens GN=HNRNPUL2 PE=1 SV=1	HNRL2_HUMAN	85 kDa	3	6	3	4	6	6	6	7	3	5	6	8	6	7	7	6
60S ribosomal protein L4 OS=Homo sapiens GN=RPL4 PE=1 SV=5	RL4_HUMAN	48 kDa	9	9	8	10	3	3	6	3	3	4	5	5	3	2	3	3
Glutaryl-CoA dehydrogenase, mitochondrial OS=Homo sapiens GN=GCDH PE=1 SV=1	GCDH_HUMAN	48 kDa	11	9	8	7	11	15	13	12	0	0	0	0	0	0	0	0
DNA replication licensing factor MCM2 OS=Homo sapiens GN=MCM2 PE=1 SV=4	MCM2_HUMAN	102 kDa	7	7	5	5	5	5	6	5	3	3	4	4	5	7	8	7
ATP synthase subunit beta, mitochondrial OS=Homo sapiens GN=ATP5B PE=1 SV=3	ATPB_HUMAN	57 kDa	9	13	8	7	9	11	9	11	2	1	5	6	0	0	8	5
Heterogeneous nuclear ribonucleoprotein R OS=Homo sapiens GN=HNRNPR PE=1 SV=1	HNRPR_HUMAN	71 kDa	9	10	11	10	10	9	9	7	3	4	7	9	11	11	11	11
26S proteasome non-ATPase regulatory subunit 1 OS=Homo sapiens GN=PSMD1 PE=1 SV=2	PSMD1_HUMAN	106 kDa	7	10	7	11	7	10	8	10	0	1	1	1	3	3	7	2
Nucleophosmin OS=Homo sapiens GN=NPM1 PE=1 SV=2	NPM_HUMAN	33 kDa	1	4	1	4	4	4	3	1	2	4	2	3	2	3	3	2
Voltage-dependent anion-selective channel protein 2 OS=Homo sapiens GN=VDAC2 PE=1 SV=2	VDAC2_HUMAN	32 kDa	8	9	10	8	8	8	9	5	4	4	6	5	2	2	5	5
Glutamine--tRNA ligase OS=Homo sapiens GN=QARS PE=1 SV=1	SYQ_HUMAN	88 kDa	7	6	4	5	7	6	4	3	0	2	5	5	6	6	10	12
Voltage-dependent anion-selective channel protein 1 OS=Homo sapiens GN=VDAC1 PE=1 SV=2	VDAC1_HUMAN	31 kDa	9	11	13	12	12	11	11	11	3	4	7	7	0	1	5	5
Nuclear pore complex protein Nup205 OS=Homo sapiens GN=NUP205 PE=1 SV=3	NU205_HUMAN	228 kDa	9	10	16	11	10	11	7	10	0	0	4	4	0	0	1	0
Transmembrane protein 43 OS=Homo sapiens GN=TMEM43 PE=1 SV=1	TMM43_HUMAN	45 kDa	4	7	4	5	6	9	5	5	2	2	4	6	1	1	4	3
SWI/SNF complex subunit SMARCC1 OS=Homo sapiens GN=SMARCC1 PE=1 SV=3	SMRC1_HUMAN	123 kDa	5	5	0	0	5	5	8	3	0	3	2	3	4	5	7	6
SWI/SNF complex subunit SMARCC2 OS=Homo sapiens GN=SMARCC2 PE=1 SV=1	SMRC2_HUMAN	133 kDa	4	4	1	0	5	7	7	3	0	2	1	2	3	4	7	4
Minor histocompatibility antigen H13 OS=Homo sapiens GN=HM13 PE=1 SV=1	HM13_HUMAN	41 kDa	6	9	9	8	6	8	8	6	1	1	3	3	0	0	1	2
ATP-dependent RNA helicase DDX3X OS=Homo sapiens GN=DDX3X PE=1 SV=3	DDX3X_HUMAN	73 kDa	4	7	6	6	6	7	3	6	3	1	9	7	8	7	8	7
Ras suppressor protein 1 OS=Homo sapiens GN=RSU1 PE=1 SV=3	RSU1_HUMAN	32 kDa	0	1	0	0	0	0	1	0	3	3	3	3	12	13	16	11
Alpha-actinin-4 OS=Homo sapiens GN=ACTN4 PE=1 SV=2	ACTN4_HUMAN	105 kDa	4	7	7	9	5	3	4	3	0	0	5	5	2	4	6	7
Alpha-actinin-1 OS=Homo sapiens GN=ACTN1 PE=1 SV=2	ACTN1_HUMAN	103 kDa	3	4	7	10	3	3	2	0	0	0	5	3	1	3	8	6
AP-2 complex subunit alpha-1 OS=Homo sapiens GN=AP2A1 PE=1 SV=3	AP2A1_HUMAN	108 kDa	13	12	4	6	8	7	5	7	0	0	1	2	3	4	4	4
AP-2 complex subunit alpha-2 OS=Homo sapiens GN=AP2A2 PE=1 SV=2	AP2A2_HUMAN	104 kDa	4	4	1	2	3	4	0	0	0	0	0	0	0	0	3	0
Transferrin receptor protein 1 OS=Homo sapiens GN=TFRC PE=1 SV=2	TFR1_HUMAN	85 kDa	7	8	6	11	5	6	7	7	0	0	0	5	0	1	5	6
Protein-tyrosine kinase 2-beta OS=Homo sapiens GN=PTK2B PE=1 SV=2	FAK2_HUMAN	116 kDa	6	10	4	4	16	13	13	13	0	0	0	0	0	0	0	0
Poly(U)-binding-splicing factor PUF60 OS=Homo sapiens GN=PUF60 PE=1 SV=1	PUF60_HUMAN	60 kDa	4	6	8	3	3	9	10	3	4	3	6	5	5	4	9	8
ATPase family AAA domain-containing protein 3A OS=Homo sapiens GN=ATAD3A PE=1 SV=2	ATD3A_HUMAN	71 kDa	5	8	5	6	8	4	8	8	1	0	5	5	1	2	5	5
ATPase family AAA domain-containing protein 3B OS=Homo sapiens GN=ATAD3B PE=1 SV=1	ATD3B_HUMAN	73 kDa	4	4	5	6	6	2	6	5	0	0	4	4	1	2	3	3
Eukaryotic translation initiation factor 3 subunit D OS=Homo sapiens GN=EIF3D PE=1 SV=1	EIF3D_HUMAN	64 kDa	9	12	5	6	7	6	8	6	2	1	6	5	4	6	6	5
Ras GTPase-activating-like protein IQGAP1 OS=Homo sapiens GN=IQGAP1 PE=1 SV=1	IQGA1_HUMAN	189 kDa	2	3	6	6	2	5	3	1	0	0	6	5	3	5	7	7
Pre-mRNA-processing factor 6 OS=Homo sapiens GN=PRPF6 PE=1 SV=1	PRP6_HUMAN	107 kDa	6	7	8	9	8	7	6	5	3	3	5	4	4	7	6	6
60 kDa heat shock protein, mitochondrial OS=Homo sapiens GN=HSPD1 PE=1 SV=2	CH60_HUMAN	61 kDa	2	4	10	9	3	2	4	3	0	1	9	7	4	5	10	9
Keratin, type I cytoskeletal 18 OS=Homo sapiens GN=KRT18 PE=1 SV=2	K1C18_HUMAN	48 kDa	6	7	5	5	5	5	5	8	4	3	4	8	4	5	7	7
Calcium/calmodulin-dependent protein kinase type II subunit gamma OS=Homo sapiens GN=CAMK2G PE=1 SV=3	KCC2G_HUMAN	63 kDa	13	13	11	13	13	17	14	14	0	0	0	0	0	0	0	0
Eukaryotic translation initiation factor 3 subunit I OS=Homo sapiens GN=EIF3I PE=1 SV=1	EIF3I_HUMAN	37 kDa	7	8	6	8	7	8	7	5	4	3	7	5	3	4	7	4
Importin subunit beta-1 OS=Homo sapiens GN=KPNB1 PE=1 SV=2	IMB1_HUMAN	97 kDa	12	10	8	9	13	15	11	7	0	0	2	1	0	1	4	3
60S ribosomal protein L10a OS=Homo sapiens GN=RPL10A PE=1 SV=2	RL10A_HUMAN	25 kDa	4	6	3	6	6	5	6	4	2	2	5	4	2	2	5	3
Calcium/calmodulin-dependent protein kinase type II subunit delta OS=Homo sapiens GN=CAMK2D PE=1 SV=3	KCC2D_HUMAN	56 kDa	15	13	12	13	15	16	16	14	0	0	0	0	0	0	0	0
Calcium/calmodulin-dependent protein kinase type II subunit alpha OS=Homo sapiens GN=CAMK2A PE=1 SV=2	KCC2A_HUMAN	54 kDa	0	0	0	0	0	0	5	0	0	0	0	0	0	0	0	0
N-alpha-acetyltransferase 15, NatA auxiliary subunit OS=Homo sapiens GN=NAA15 PE=1 SV=1	NAA15_HUMAN	101 kDa	3	3	4	8	4	5	2	4	0	0	5	5	3	3	4	4
Serine/threonine-protein kinase 10 OS=Homo sapiens GN=STK10 PE=1 SV=1	STK10_HUMAN	112 kDa	4	5	3	4	15	15	23	20	0	0	0	0	0	0	0	0
DNA replication licensing factor MCM6 OS=Homo sapiens GN=MCM6 PE=1 SV=1	MCM6_HUMAN	93 kDa	6	3	4	2	6	8	5	6	2	2	4	3	5	3	5	8
Small subunit processome component 20 homolog OS=Homo sapiens GN=UTP20 PE=1 SV=3	UTP20_HUMAN	318 kDa	7	8	7	12	9	14	13	10	0	0	0	0	3	3	1	0
DNA damage-binding protein 1 OS=Homo sapiens GN=DDB1 PE=1 SV=1	DDB1_HUMAN	127 kDa	6	5	5	5	8	8	10	4	0	0	2	4	2	0	5	8
Receptor-interacting serine/threonine-protein kinase 2 OS=Homo sapiens GN=RIPK2 PE=1 SV=2	RIPK2_HUMAN	61 kDa	0	0	0	0	0	0	0	0	0	0	0	1	18	23	24	23
Transmembrane 9 superfamily member 3 OS=Homo sapiens GN=TM9SF3 PE=1 SV=2	TM9S3_HUMAN	68 kDa	4	9	8	9	6	7	6	6	0	1	5	6	0	1	3	1
Matrin-3 OS=Homo sapiens GN=MATR3 PE=1 SV=2	MATR3_HUMAN	95 kDa	1	3	2	3	2	2	6	4	2	5	5	2	4	7	9	7
RNA-binding protein 28 OS=Homo sapiens GN=RBM28 PE=1 SV=3	RBM28_HUMAN	86 kDa	4	6	6	4	5	8	7	6	1	0	2	1	6	5	6	3
60S ribosomal protein L30 OS=Homo sapiens GN=RPL30 PE=1 SV=2	RL30_HUMAN	13 kDa	3	7	5	3	8	7	7	7	3	3	4	6	7	6	8	7
E3 ubiquitin-protein ligase UBR4 OS=Homo sapiens GN=UBR4 PE=1 SV=1	UBR4_HUMAN	574 kDa	4	9	5	6	5	5	7	6	0	0	0	0	0	0	4	2
Early endosome antigen 1 OS=Homo sapiens GN=EEA1 PE=1 SV=2	EEA1_HUMAN	162 kDa	2	2	1	2	2	2	3	3	4	4	4	5	4	4	10	9
60S ribosomal protein L7a OS=Homo sapiens GN=RPL7A PE=1 SV=2	RL7A_HUMAN	30 kDa	5	5	6	5	3	4	4	5	2	2	2	4	3	1	4	2
Non-receptor tyrosine-protein kinase TYK2 OS=Homo sapiens GN=TYK2 PE=1 SV=3	TYK2_HUMAN	134 kDa	1	1	2	2	1	0	1	2	3	1	1	1	13	13	19	17
Surfeit locus protein 4 OS=Homo sapiens GN=SURF4 PE=1 SV=3	SURF4_HUMAN	30 kDa	5	5	5	3	5	6	5	3	2	2	2	3	1	1	2	2
Protein transport protein Sec61 subunit alpha isoform 1 OS=Homo sapiens GN=SEC61A1 PE=1 SV=2	S61A1_HUMAN	52 kDa	3	1	6	6	6	7	6	3	4	5	5	6	0	0	1	1
Protein transport protein Sec61 subunit alpha isoform 2 OS=Homo sapiens GN=SEC61A2 PE=2 SV=3	S61A2_HUMAN	52 kDa	2	1	4	5	3	4	5	2	2	0	0	0	0	0	0	0
Serine/threonine-protein kinase 33 OS=Homo sapiens GN=STK33 PE=1 SV=1	STK33_HUMAN	58 kDa	8	9	7	6	11	15	10	12	0	0	0	0	0	0	0	0
Trifunctional enzyme subunit alpha, mitochondrial OS=Homo sapiens GN=HADHA PE=1 SV=2	ECHA_HUMAN	83 kDa	11	10	5	6	9	9	11	9	0	0	0	1	1	1	6	3
40S ribosomal protein S14 OS=Homo sapiens GN=RPS14 PE=1 SV=3	RS14_HUMAN	16 kDa	5	6	6	6	4	4	7	6	2	1	4	5	4	5	5	5
Heterogeneous nuclear ribonucleoprotein Q OS=Homo sapiens GN=SYNCRIP PE=1 SV=2	HNRPQ_HUMAN	70 kDa	7	7	7	8	7	9	6	4	6	7	8	9	10	9	10	9
Inhibitor of nuclear factor kappa-B kinase subunit epsilon OS=Homo sapiens GN=IKBKE PE=1 SV=1	IKKE_HUMAN	80 kDa	7	9	6	6	8	11	13	8	0	0	0	0	0	0	0	0
Arginine--tRNA ligase, cytoplasmic OS=Homo sapiens GN=RARS PE=1 SV=2	SYRC_HUMAN	75 kDa	4	5	4	2	3	0	3	3	0	3	4	5	4	6	7	6
Protein CIP2A OS=Homo sapiens GN=KIAA1524 PE=1 SV=2	CIP2A_HUMAN	102 kDa	11	11	12	10	9	12	9	7	0	0	0	0	0	0	0	0
Nucleolar pre-ribosomal-associated protein 1 OS=Homo sapiens GN=URB1 PE=1 SV=4	NPA1P_HUMAN	254 kDa	7	7	6	9	11	12	10	8	0	0	0	0	0	0	0	0
Transcription intermediary factor 1-beta OS=Homo sapiens GN=TRIM28 PE=1 SV=5	TIF1B_HUMAN	89 kDa	7	7	4	7	6	6	4	4	1	2	6	5	5	5	6	6
5'-3' exoribonuclease 2 OS=Homo sapiens GN=XRN2 PE=1 SV=1	XRN2_HUMAN	109 kDa	3	7	2	3	6	5	7	4	1	2	4	2	5	6	9	7
RNA polymerase-associated protein CTR9 homolog OS=Homo sapiens GN=CTR9 PE=1 SV=1	CTR9_HUMAN	134 kDa	4	7	4	4	7	11	8	3	0	1	3	2	1	1	3	4
40S ribosomal protein S11 OS=Homo sapiens GN=RPS11 PE=1 SV=3	RS11_HUMAN	18 kDa	3	4	3	4	4	4	5	5	1	2	3	3	2	4	5	4
Ubiquitin-40S ribosomal protein S27a OS=Homo sapiens GN=RPS27A PE=1 SV=2	RS27A_HUMAN	18 kDa	5	5	5	4	5	5	6	5	2	1	3	4	2	4	6	6
Activated CDC42 kinase 1 OS=Homo sapiens GN=TNK2 PE=1 SV=3	ACK1_HUMAN	115 kDa	4	2	4	5	5	6	6	3	0	0	0	0	6	6	7	8
Dual specificity mitogen-activated protein kinase kinase 5 OS=Homo sapiens GN=MAP2K5 PE=1 SV=2	MP2K5_HUMAN	50 kDa	8	4	5	4	5	8	6	5	0	0	1	1	6	4	7	7
60S ribosomal protein L8 OS=Homo sapiens GN=RPL8 PE=1 SV=2	RL8_HUMAN	28 kDa	3	2	3	4	2	4	5	4	1	1	3	3	3	3	5	4
7-dehydrocholesterol reductase OS=Homo sapiens GN=DHCR7 PE=1 SV=1	DHCR7_HUMAN	54 kDa	4	4	5	6	4	3	7	3	5	4	5	5	1	2	3	1
Monocarboxylate transporter 4 OS=Homo sapiens GN=SLC16A3 PE=1 SV=1	MOT4_HUMAN	49 kDa	5	5	4	5	6	4	5	5	2	3	4	3	1	2	3	2
Interstitial collagenase OS=Homo sapiens GN=MMP1 PE=1 SV=3	MMP1_HUMAN	54 kDa	4	3	5	4	6	6	4	6	0	1	4	5	4	4	3	3
Eukaryotic translation initiation factor 4 gamma 1 OS=Homo sapiens GN=EIF4G1 PE=1 SV=4	IF4G1_HUMAN	175 kDa	5	6	6	5	8	5	7	6	0	1	0	2	2	3	5	3
Eukaryotic translation initiation factor 4 gamma 3 OS=Homo sapiens GN=EIF4G3 PE=1 SV=2	IF4G3_HUMAN	177 kDa	0	0	0	1	0	0	0	0	0	0	0	0	0	0	0	0
Annexin A2 OS=Homo sapiens GN=ANXA2 PE=1 SV=2	ANXA2_HUMAN	39 kDa	1	4	7	5	2	5	3	1	1	2	7	8	4	6	8	9
Cytoplasmic dynein 1 intermediate chain 2 OS=Homo sapiens GN=DYNC1I2 PE=1 SV=3	DC1I2_HUMAN	71 kDa	3	2	3	2	3	6	4	2	2	3	3	3	6	4	5	6
Sodium/potassium-transporting ATPase subunit alpha-1 OS=Homo sapiens GN=ATP1A1 PE=1 SV=1	AT1A1_HUMAN	113 kDa	7	7	7	8	5	6	5	3	0	0	1	1	0	0	4	3
Potassium-transporting ATPase alpha chain 2 OS=Homo sapiens GN=ATP12A PE=1 SV=3	AT12A_HUMAN	116 kDa	0	1	0	0	0	0	0	0	0	0	0	0	0	0	0	0
Sodium/potassium-transporting ATPase subunit alpha-2 OS=Homo sapiens GN=ATP1A2 PE=1 SV=1	AT1A2_HUMAN	112 kDa	0	0	0	0	0	0	0	0	0	0	0	0	0	0	0	0
Potassium-transporting ATPase alpha chain 1 OS=Homo sapiens GN=ATP4A PE=2 SV=5	ATP4A_HUMAN	114 kDa	0	0	0	0	0	0	0	0	0	0	0	0	0	0	0	0
Eukaryotic translation initiation factor 3 subunit E OS=Homo sapiens GN=EIF3E PE=1 SV=1	EIF3E_HUMAN	52 kDa	4	3	5	6	5	4	5	3	1	1	5	6	4	5	4	4
E3 ubiquitin-protein ligase listerin OS=Homo sapiens GN=LTN1 PE=1 SV=6	LTN1_HUMAN	201 kDa	5	8	11	8	6	8	7	6	0	0	0	0	0	0	0	0
Serine/threonine-protein kinase SIK3 OS=Homo sapiens GN=SIK3 PE=1 SV=3	SIK3_HUMAN	140 kDa	3	3	3	2	3	4	5	4	1	1	1	1	10	9	13	8
Probable ATP-dependent RNA helicase DDX27 OS=Homo sapiens GN=DDX27 PE=1 SV=2	DDX27_HUMAN	90 kDa	4	6	2	5	5	7	7	8	0	0	4	2	3	5	6	4
60S ribosomal protein L6 OS=Homo sapiens GN=RPL6 PE=1 SV=3	RL6_HUMAN	33 kDa	3	3	6	3	4	3	5	2	4	2	5	6	3	2	2	5
40S ribosomal protein S7 OS=Homo sapiens GN=RPS7 PE=1 SV=1	RS7_HUMAN	22 kDa	3	3	3	5	3	3	1	4	2	1	3	3	2	2	5	5
Stomatin-like protein 2, mitochondrial OS=Homo sapiens GN=STOML2 PE=1 SV=1	STML2_HUMAN	39 kDa	8	7	5	6	10	10	10	11	0	0	4	2	0	0	3	1
Leucine--tRNA ligase, cytoplasmic OS=Homo sapiens GN=LARS PE=1 SV=2	SYLC_HUMAN	134 kDa	3	5	2	1	3	4	5	2	0	1	2	2	1	5	2	3
Transitional endoplasmic reticulum ATPase OS=Homo sapiens GN=VCP PE=1 SV=4	TERA_HUMAN	89 kDa	4	6	4	6	6	6	6	4	0	0	2	1	4	3	6	5
ATP-dependent RNA helicase DDX18 OS=Homo sapiens GN=DDX18 PE=1 SV=2	DDX18_HUMAN	75 kDa	6	5	5	5	5	3	3	4	0	1	3	3	6	3	3	3
Probable methyltransferase TARBP1 OS=Homo sapiens GN=TARBP1 PE=1 SV=1	TARB1_HUMAN	182 kDa	4	6	10	10	7	7	9	6	0	0	2	0	0	0	0	1
Conserved oligomeric Golgi complex subunit 1 OS=Homo sapiens GN=COG1 PE=1 SV=1	COG1_HUMAN	109 kDa	6	6	8	8	9	8	7	6	0	0	0	0	0	0	0	0
Importin-4 OS=Homo sapiens GN=IPO4 PE=1 SV=2	IPO4_HUMAN	119 kDa	10	11	4	7	6	9	10	10	0	0	0	0	0	0	2	0
40S ribosomal protein S19 OS=Homo sapiens GN=RPS19 PE=1 SV=2	RS19_HUMAN	16 kDa	4	5	3	4	2	5	6	5	4	4	4	4	4	5	5	5
Casein kinase II subunit alpha OS=Homo sapiens GN=CSNK2A1 PE=1 SV=1	CSK21_HUMAN	45 kDa	3	5	3	3	6	7	5	6	0	0	2	2	1	1	5	3
Pre-mRNA-processing factor 19 OS=Homo sapiens GN=PRPF19 PE=1 SV=1	PRP19_HUMAN	55 kDa	2	2	2	0	5	5	3	1	0	3	3	4	3	5	6	6
RuvB-like 1 OS=Homo sapiens GN=RUVBL1 PE=1 SV=1	RUVB1_HUMAN	50 kDa	4	4	2	3	3	2	5	5	0	0	3	2	3	3	6	6
Brefeldin A-inhibited guanine nucleotide-exchange protein 1 OS=Homo sapiens GN=ARFGEF1 PE=1 SV=2	BIG1_HUMAN	209 kDa	10	14	12	13	11	13	13	13	0	0	0	0	0	0	3	0
DNA replication licensing factor MCM4 OS=Homo sapiens GN=MCM4 PE=1 SV=5	MCM4_HUMAN	97 kDa	2	3	2	4	5	6	5	4	2	1	3	4	3	2	2	4
5'-AMP-activated protein kinase catalytic subunit alpha-1 OS=Homo sapiens GN=PRKAA1 PE=1 SV=4	AAPK1_HUMAN	64 kDa	7	6	6	6	6	6	8	8	0	0	0	0	0	0	0	0
Conserved oligomeric Golgi complex subunit 4 OS=Homo sapiens GN=COG4 PE=1 SV=3	COG4_HUMAN	89 kDa	5	11	7	8	10	11	10	8	0	0	0	0	0	0	0	0
40S ribosomal protein SA OS=Homo sapiens GN=RPSA PE=1 SV=4	RSSA_HUMAN	33 kDa	4	5	2	4	5	4	3	5	2	2	2	2	2	3	6	6
DNA replication licensing factor MCM7 OS=Homo sapiens GN=MCM7 PE=1 SV=4	MCM7_HUMAN	81 kDa	6	5	2	2	9	4	4	5	0	0	3	2	2	2	6	7
Phosphate carrier protein, mitochondrial OS=Homo sapiens GN=SLC25A3 PE=1 SV=2	MPCP_HUMAN	40 kDa	3	6	4	6	3	2	3	2	3	2	1	3	2	1	1	1
Heterogeneous nuclear ribonucleoproteins A2/B1 OS=Homo sapiens GN=HNRNPA2B1 PE=1 SV=2	ROA2_HUMAN	37 kDa	5	4	5	4	3	6	5	3	2	3	6	11	3	5	6	6
40S ribosomal protein S18 OS=Homo sapiens GN=RPS18 PE=1 SV=3	RS18_HUMAN	18 kDa	6	6	6	5	6	6	5	5	3	3	4	4	3	3	2	2
40S ribosomal protein S16 OS=Homo sapiens GN=RPS16 PE=1 SV=2	RS16_HUMAN	16 kDa	3	5	2	2	5	5	4	4	3	3	3	3	4	3	4	2
Sterol O-acyltransferase 1 OS=Homo sapiens GN=SOAT1 PE=1 SV=3	SOAT1_HUMAN	65 kDa	5	3	7	3	7	8	6	4	1	1	3	2	1	1	4	2
BMP-2-inducible protein kinase OS=Homo sapiens GN=BMP2K PE=1 SV=2	BMP2K_HUMAN	129 kDa	9	8	5	5	10	7	4	6	0	0	0	0	0	0	0	0
Heterogeneous nuclear ribonucleoprotein H OS=Homo sapiens GN=HNRNPH1 PE=1 SV=4	HNRH1_HUMAN	49 kDa	5	5	3	3	5	3	5	6	4	3	4	3	4	4	6	4
Heterogeneous nuclear ribonucleoprotein H2 OS=Homo sapiens GN=HNRNPH2 PE=1 SV=1	HNRH2_HUMAN	49 kDa	3	4	2	3	3	3	3	4	3	2	3	2	3	3	4	5
Heterogeneous nuclear ribonucleoprotein F OS=Homo sapiens GN=HNRNPF PE=1 SV=3	HNRPF_HUMAN	46 kDa	1	0	0	0	0	0	0	0	0	0	0	0	0	0	0	0
Oxysterol-binding protein-related protein 8 OS=Homo sapiens GN=OSBPL8 PE=1 SV=3	OSBL8_HUMAN	101 kDa	7	9	4	4	3	7	6	5	0	0	3	0	0	2	4	3
60S ribosomal protein L27 OS=Homo sapiens GN=RPL27 PE=1 SV=2	RL27_HUMAN	16 kDa	2	3	1	2	4	2	4	3	4	2	3	4	3	4	3	4
RRP12-like protein OS=Homo sapiens GN=RRP12 PE=1 SV=2	RRP12_HUMAN	144 kDa	3	7	6	6	7	5	2	0	0	0	0	0	0	0	0	0
Pre-rRNA-processing protein TSR1 homolog OS=Homo sapiens GN=TSR1 PE=1 SV=1	TSR1_HUMAN	92 kDa	4	7	6	3	4	5	3	2	0	0	3	4	3	3	4	3
Unconventional myosin-Ib OS=Homo sapiens GN=MYO1B PE=1 SV=3	MYO1B_HUMAN	132 kDa	4	4	1	3	8	7	9	6	0	1	1	1	2	1	2	2
Unconventional myosin-Ia OS=Homo sapiens GN=MYO1A PE=1 SV=1	MYO1A_HUMAN	118 kDa	0	0	0	0	1	0	0	0	0	0	0	0	0	0	0	0
Ras-related protein Rab-1A OS=Homo sapiens GN=RAB1A PE=1 SV=3	RAB1A_HUMAN	23 kDa	2	3	5	2	2	3	3	3	0	1	2	2	2	2	3	2
Ras-related protein Rab-14 OS=Homo sapiens GN=RAB14 PE=1 SV=4	RAB14_HUMAN	24 kDa	2	4	2	2	2	2	3	2	0	0	0	0	0	0	0	0
Ras-related protein Rab-3B OS=Homo sapiens GN=RAB3B PE=1 SV=2	RAB3B_HUMAN	25 kDa	0	0	2	1	0	1	1	2	0	0	1	0	0	0	0	0
Ras-related protein Rab-10 OS=Homo sapiens GN=RAB10 PE=1 SV=1	RAB10_HUMAN	23 kDa	0	3	3	3	0	2	0	0	0	0	0	0	0	0	0	0
Ras-related protein Rab-13 OS=Homo sapiens GN=RAB13 PE=1 SV=1	RAB13_HUMAN	23 kDa	0	0	2	2	0	0	2	0	0	0	0	0	0	0	0	0
Ras-related protein Rab-8B OS=Homo sapiens GN=RAB8B PE=1 SV=2	RAB8B_HUMAN	24 kDa	0	0	0	2	0	0	0	0	0	0	0	0	0	0	0	0
Ras-related protein Rab-35 OS=Homo sapiens GN=RAB35 PE=1 SV=1	RAB35_HUMAN	23 kDa	0	0	0	0	0	0	0	0	0	0	0	0	0	0	0	0
Ras-related protein Rab-12 OS=Homo sapiens GN=RAB12 PE=1 SV=3	RAB12_HUMAN	27 kDa	0	0	0	0	0	0	0	0	0	0	0	0	0	0	0	0
Cell division cycle 5-like protein OS=Homo sapiens GN=CDC5L PE=1 SV=2	CDC5L_HUMAN	92 kDa	3	2	3	2	4	3	3	3	0	1	4	5	3	6	3	4
40S ribosomal protein S13 OS=Homo sapiens GN=RPS13 PE=1 SV=2	RS13_HUMAN	17 kDa	5	4	5	3	4	5	5	5	3	2	3	3	5	5	4	4
116 kDa U5 small nuclear ribonucleoprotein component OS=Homo sapiens GN=EFTUD2 PE=1 SV=1	U5S1_HUMAN	109 kDa	1	5	2	2	2	2	5	2	2	3	3	4	4	2	5	2
Pyruvate kinase PKM OS=Homo sapiens GN=PKM PE=1 SV=4	KPYM_HUMAN	58 kDa	1	1	7	9	1	1	1	2	0	0	4	6	2	3	6	5
Lysophospholipid acyltransferase 7 OS=Homo sapiens GN=MBOAT7 PE=1 SV=2	MBOA7_HUMAN	53 kDa	4	4	6	7	4	7	4	5	1	1	5	4	0	0	3	3
40S ribosomal protein S25 OS=Homo sapiens GN=RPS25 PE=1 SV=1	RS25_HUMAN	14 kDa	2	4	4	2	4	3	4	4	3	4	4	3	2	3	3	2
Activated RNA polymerase II transcriptional coactivator p15 OS=Homo sapiens GN=SUB1 PE=1 SV=3	TCP4_HUMAN	14 kDa	5	3	2	2	2	2	3	3	1	2	1	2	1	1	4	2
Very-long-chain enoyl-CoA reductase OS=Homo sapiens GN=TECR PE=1 SV=1	TECR_HUMAN	36 kDa	3	4	7	3	7	5	4	6	0	0	4	3	0	0	2	1
Heterogeneous nuclear ribonucleoprotein L OS=Homo sapiens GN=HNRNPL PE=1 SV=2	HNRPL_HUMAN	64 kDa	2	5	4	3	4	2	5	2	1	1	3	3	4	2	5	4
Monocarboxylate transporter 1 OS=Homo sapiens GN=SLC16A1 PE=1 SV=3	MOT1_HUMAN	54 kDa	4	7	8	5	7	6	6	6	1	1	3	5	0	0	1	0
Alkyldihydroxyacetonephosphate synthase, peroxisomal OS=Homo sapiens GN=AGPS PE=1 SV=1	ADAS_HUMAN	73 kDa	4	5	4	7	6	5	5	5	0	0	5	4	0	0	1	2
Eukaryotic translation initiation factor 2 subunit 3 OS=Homo sapiens GN=EIF2S3 PE=1 SV=3	IF2G_HUMAN	51 kDa	2	0	2	4	3	0	1	3	1	1	4	3	3	5	8	4
Heterogeneous nuclear ribonucleoprotein A3 OS=Homo sapiens GN=HNRNPA3 PE=1 SV=2	ROA3_HUMAN	40 kDa	5	2	2	2	4	5	4	2	3	2	5	3	4	4	10	5
Very-long-chain (3R)-3-hydroxyacyl-[acyl-carrier protein] dehydratase 3 OS=Homo sapiens GN=PTPLAD1 PE=1 SV=2	HACD3_HUMAN	43 kDa	4	5	2	4	5	6	4	6	1	1	4	2	0	0	2	1
DNA-directed RNA polymerase I subunit RPA1 OS=Homo sapiens GN=POLR1A PE=1 SV=2	RPA1_HUMAN	195 kDa	0	4	2	3	2	2	2	2	0	0	2	3	3	3	1	0
Exportin-7 OS=Homo sapiens GN=XPO7 PE=1 SV=3	XPO7_HUMAN	124 kDa	3	5	8	10	4	3	6	5	0	0	0	0	0	0	0	0
RNA-binding protein EWS OS=Homo sapiens GN=EWSR1 PE=1 SV=1	EWS_HUMAN	68 kDa	3	3	2	3	3	8	4	3	0	1	1	2	3	5	7	7
Protein furry homolog-like OS=Homo sapiens GN=FRYL PE=1 SV=2	FRYL_HUMAN	340 kDa	4	4	7	5	5	5	5	5	0	0	0	0	0	0	1	0
Nucleolar protein 6 OS=Homo sapiens GN=NOL6 PE=1 SV=2	NOL6_HUMAN	128 kDa	2	4	3	4	3	6	5	6	0	0	1	1	4	5	4	4
60S ribosomal protein L11 OS=Homo sapiens GN=RPL11 PE=1 SV=2	RL11_HUMAN	20 kDa	2	2	2	3	2	2	1	2	2	1	1	1	1	3	3	3
40S ribosomal protein S6 OS=Homo sapiens GN=RPS6 PE=1 SV=1	RS6_HUMAN	29 kDa	3	4	4	3	4	3	5	6	3	4	5	4	4	4	3	3
Pyridoxal kinase OS=Homo sapiens GN=PDXK PE=1 SV=1	PDXK_HUMAN	35 kDa	5	7	6	7	8	7	8	6	0	0	0	0	0	0	0	0
U4/U6.U5 tri-snRNP-associated protein 1 OS=Homo sapiens GN=SART1 PE=1 SV=1	SNUT1_HUMAN	90 kDa	2	1	2	1	2	3	4	2	0	0	4	2	5	6	5	4
Caveolin-1 OS=Homo sapiens GN=CAV1 PE=1 SV=4	CAV1_HUMAN	20 kDa	3	5	3	4	4	6	4	3	1	3	4	4	0	1	2	3
Transformation/transcription domain-associated protein OS=Homo sapiens GN=TRRAP PE=1 SV=3	TRRAP_HUMAN	438 kDa	4	4	5	6	6	8	9	5	0	0	0	0	0	0	0	0
Peroxisomal multifunctional enzyme type 2 OS=Homo sapiens GN=HSD17B4 PE=1 SV=3	DHB4_HUMAN	80 kDa	4	7	2	3	5	5	5	4	0	0	4	3	3	5	4	6
Neutral alpha-glucosidase AB OS=Homo sapiens GN=GANAB PE=1 SV=3	GANAB_HUMAN	107 kDa	2	5	4	3	4	3	4	3	0	0	3	4	1	2	4	2
Serine/threonine-protein kinase MRCK beta OS=Homo sapiens GN=CDC42BPB PE=1 SV=2	MRCKB_HUMAN	194 kDa	5	8	6	6	10	10	12	10	0	0	0	0	0	0	0	0
60S ribosomal protein L23 OS=Homo sapiens GN=RPL23 PE=1 SV=1	RL23_HUMAN	15 kDa	1	3	2	2	2	3	2	2	1	1	2	2	2	2	2	3
ADP/ATP translocase 2 OS=Homo sapiens GN=SLC25A5 PE=1 SV=7	ADT2_HUMAN	33 kDa	3	5	4	4	3	7	4	2	0	0	1	2	1	0	4	2
ADP/ATP translocase 3 OS=Homo sapiens GN=SLC25A6 PE=1 SV=4	ADT3_HUMAN	33 kDa	2	3	4	3	2	4	3	2	0	0	1	0	0	0	2	0
ADP/ATP translocase 1 OS=Homo sapiens GN=SLC25A4 PE=1 SV=4	ADT1_HUMAN	33 kDa	0	0	0	0	0	0	0	0	0	0	0	0	0	0	0	0
Protein RCC2 OS=Homo sapiens GN=RCC2 PE=1 SV=2	RCC2_HUMAN	56 kDa	3	3	1	1	2	2	1	3	1	0	4	5	4	6	9	6
60S ribosomal protein L12 OS=Homo sapiens GN=RPL12 PE=1 SV=1	RL12_HUMAN	18 kDa	3	2	2	2	3	4	3	2	1	1	4	2	2	2	4	2
Dihydrolipoyllysine-residue acetyltransferase component of pyruvate dehydrogenase complex, mitochondrial OS=Homo sapiens GN=DLAT PE=1 SV=3	ODP2_HUMAN	69 kDa	5	4	3	2	2	4	4	3	1	1	2	3	2	2	3	4
Exosome component 10 OS=Homo sapiens GN=EXOSC10 PE=1 SV=2	EXOSX_HUMAN	101 kDa	2	2	2	5	2	5	5	3	0	1	1	1	1	3	5	5
Glyceraldehyde-3-phosphate dehydrogenase OS=Homo sapiens GN=GAPDH PE=1 SV=3	G3P_HUMAN	36 kDa	3	2	6	7	3	5	4	4	1	1	4	3	2	1	4	5
Gem-associated protein 4 OS=Homo sapiens GN=GEMIN4 PE=1 SV=2	GEMI4_HUMAN	120 kDa	5	3	4	8	3	6	5	5	0	0	0	0	0	0	0	0
Interleukin enhancer-binding factor 2 OS=Homo sapiens GN=ILF2 PE=1 SV=2	ILF2_HUMAN	43 kDa	3	3	3	2	5	4	5	3	2	1	3	3	5	4	5	6
Kinectin OS=Homo sapiens GN=KTN1 PE=1 SV=1	KTN1_HUMAN	156 kDa	2	4	0	1	2	2	2	1	0	0	3	0	5	5	7	2
Nucleolar protein 56 OS=Homo sapiens GN=NOP56 PE=1 SV=4	NOP56_HUMAN	66 kDa	3	5	3	4	4	3	4	5	1	1	3	3	5	3	3	4
WD repeat-containing protein 61 OS=Homo sapiens GN=WDR61 PE=1 SV=1	WDR61_HUMAN	34 kDa	5	3	5	2	3	4	4	3	1	2	4	5	2	4	5	4
Peroxiredoxin-1 OS=Homo sapiens GN=PRDX1 PE=1 SV=1	PRDX1_HUMAN	22 kDa	2	3	3	2	2	2	5	2	1	1	2	2	1	1	3	2
Peroxiredoxin-4 OS=Homo sapiens GN=PRDX4 PE=1 SV=1	PRDX4_HUMAN	31 kDa	0	0	0	0	0	0	0	0	0	0	0	0	0	0	2	0
Peroxiredoxin-2 OS=Homo sapiens GN=PRDX2 PE=1 SV=5	PRDX2_HUMAN	22 kDa	0	0	0	0	0	0	0	0	0	0	1	0	0	0	0	0
Importin-9 OS=Homo sapiens GN=IPO9 PE=1 SV=3	IPO9_HUMAN	116 kDa	5	6	6	5	7	5	5	6	0	0	0	0	0	0	1	0
40S ribosomal protein S5 OS=Homo sapiens GN=RPS5 PE=1 SV=4	RS5_HUMAN	23 kDa	2	2	3	3	2	3	4	2	1	2	1	2	3	1	4	3
Cell cycle and apoptosis regulator protein 2 OS=Homo sapiens GN=CCAR2 PE=1 SV=2	CCAR2_HUMAN	103 kDa	3	5	1	1	1	2	2	1	0	1	2	1	4	5	7	4
X-ray repair cross-complementing protein 5 OS=Homo sapiens GN=XRCC5 PE=1 SV=3	XRCC5_HUMAN	83 kDa	2	3	3	5	3	2	2	1	0	0	3	1	1	2	5	5
Histone deacetylase 2 OS=Homo sapiens GN=HDAC2 PE=1 SV=2	HDAC2_HUMAN	55 kDa	1	1	1	1	1	2	3	4	1	1	2	2	3	3	4	2
Histone deacetylase 1 OS=Homo sapiens GN=HDAC1 PE=1 SV=1	HDAC1_HUMAN	55 kDa	1	1	3	2	0	2	3	2	1	1	2	1	2	3	3	2
Glutamate dehydrogenase 1, mitochondrial OS=Homo sapiens GN=GLUD1 PE=1 SV=2	DHE3_HUMAN	61 kDa	2	5	3	8	3	3	5	4	0	0	1	0	0	0	0	2
Glutamate dehydrogenase 2, mitochondrial OS=Homo sapiens GN=GLUD2 PE=1 SV=2	DHE4_HUMAN	61 kDa	0	0	0	0	0	0	0	0	0	0	0	0	0	0	0	0
Eukaryotic translation initiation factor 3 subunit G OS=Homo sapiens GN=EIF3G PE=1 SV=2	EIF3G_HUMAN	36 kDa	1	2	5	3	2	4	2	1	0	0	4	1	1	2	3	0
LIM and senescent cell antigen-like-containing domain protein 3-like OS=Homo sapiens GN=LIMS3L PE=4 SV=1	LIM3L_HUMAN (+1)	13 kDa	1	1	0	0	1	1	1	1	1	1	4	3	9	9	9	9
Serine/arginine-rich splicing factor 1 OS=Homo sapiens GN=SRSF1 PE=1 SV=2	SRSF1_HUMAN	28 kDa	3	1	5	2	3	2	1	1	2	2	4	4	3	1	2	2
Double-stranded RNA-binding protein Staufen homolog 1 OS=Homo sapiens GN=STAU1 PE=1 SV=2	STAU1_HUMAN	63 kDa	3	2	2	2	4	4	5	2	0	0	2	2	4	5	5	4
Cytoskeleton-associated protein 4 OS=Homo sapiens GN=CKAP4 PE=1 SV=2	CKAP4_HUMAN	66 kDa	3	3	3	4	5	2	5	4	0	0	1	3	1	2	5	2
Transportin-3 OS=Homo sapiens GN=TNPO3 PE=1 SV=3	TNPO3_HUMAN	104 kDa	7	8	6	9	6	8	5	7	0	0	0	0	0	0	0	0
Centromere/kinetochore protein zw10 homolog OS=Homo sapiens GN=ZW10 PE=1 SV=3	ZW10_HUMAN	89 kDa	5	5	7	6	5	7	6	3	0	0	0	0	0	0	1	0
La-related protein 1 OS=Homo sapiens GN=LARP1 PE=1 SV=2	LARP1_HUMAN	124 kDa	1	3	2	2	2	1	2	3	1	1	1	2	1	1	1	0
La-related protein 1B OS=Homo sapiens GN=LARP1B PE=1 SV=2	LAR1B_HUMAN	105 kDa	0	0	0	0	0	1	0	0	0	0	0	0	0	0	0	0
Drebrin OS=Homo sapiens GN=DBN1 PE=1 SV=4	DREB_HUMAN	71 kDa	2	2	1	3	1	2	1	2	1	1	4	5	4	5	4	4
Beta-parvin OS=Homo sapiens GN=PARVB PE=1 SV=1	PARVB_HUMAN	42 kDa	0	0	0	0	0	0	0	0	2	0	4	5	14	10	12	13
60S ribosomal protein L10 OS=Homo sapiens GN=RPL10 PE=1 SV=4	RL10_HUMAN	25 kDa	3	3	3	3	4	3	3	3	1	2	2	3	4	3	3	4
Leucine-rich PPR motif-containing protein, mitochondrial OS=Homo sapiens GN=LRPPRC PE=1 SV=3	LPPRC_HUMAN	158 kDa	7	5	5	3	4	4	6	2	0	0	0	0	0	0	2	0
Mitogen-activated protein kinase kinase kinase 3 OS=Homo sapiens GN=MAP3K3 PE=1 SV=2	M3K3_HUMAN	71 kDa	10	12	11	8	10	10	12	13	0	0	1	0	4	6	6	5
Dolichyl-diphosphooligosaccharide--protein glycosyltransferase 48 kDa subunit OS=Homo sapiens GN=DDOST PE=1 SV=4	OST48_HUMAN	51 kDa	5	5	4	4	4	8	5	4	1	0	3	3	1	1	2	1
Dolichyl-diphosphooligosaccharide--protein glycosyltransferase subunit 2 OS=Homo sapiens GN=RPN2 PE=1 SV=3	RPN2_HUMAN	69 kDa	2	7	4	2	5	5	3	3	0	0	1	0	0	0	2	1
Transmembrane protein 33 OS=Homo sapiens GN=TMEM33 PE=1 SV=2	TMM33_HUMAN	28 kDa	4	3	3	5	4	3	6	6	0	1	2	1	0	0	3	4
Leucine-rich repeat-containing protein 59 OS=Homo sapiens GN=LRRC59 PE=1 SV=1	LRC59_HUMAN	35 kDa	4	3	3	2	4	3	3	6	0	1	2	2	2	1	2	3
Protein MON2 homolog OS=Homo sapiens GN=MON2 PE=1 SV=2	MON2_HUMAN	190 kDa	5	4	4	3	6	7	5	3	0	0	0	0	0	0	0	0
Asparagine--tRNA ligase, cytoplasmic OS=Homo sapiens GN=NARS PE=1 SV=1	SYNC_HUMAN	63 kDa	0	0	5	5	0	0	0	1	0	0	7	6	3	3	6	2
Serine/threonine-protein phosphatase PP1-alpha catalytic subunit OS=Homo sapiens GN=PPP1CA PE=1 SV=1	PP1A_HUMAN	38 kDa	3	3	2	3	1	1	1	5	0	0	3	3	1	0	3	1
Serine/threonine-protein phosphatase PP1-beta catalytic subunit OS=Homo sapiens GN=PPP1CB PE=1 SV=3	PP1B_HUMAN	37 kDa	0	0	1	2	2	2	2	5	0	0	3	2	2	1	3	1
Talin-1 OS=Homo sapiens GN=TLN1 PE=1 SV=3	TLN1_HUMAN	270 kDa	0	0	1	3	2	3	3	3	0	0	2	1	1	3	5	3
Talin-2 OS=Homo sapiens GN=TLN2 PE=1 SV=4	TLN2_HUMAN	272 kDa	0	0	0	0	0	0	0	0	0	0	0	0	0	0	0	0
Cytoplasmic FMR1-interacting protein 1 OS=Homo sapiens GN=CYFIP1 PE=1 SV=1	CYFP1_HUMAN	145 kDa	3	1	2	4	3	4	5	3	0	0	1	0	1	1	2	3
Cytoplasmic FMR1-interacting protein 2 OS=Homo sapiens GN=CYFIP2 PE=1 SV=2	CYFP2_HUMAN	148 kDa	0	0	0	0	0	2	0	0	0	0	0	0	0	0	0	2
Conserved oligomeric Golgi complex subunit 7 OS=Homo sapiens GN=COG7 PE=1 SV=1	COG7_HUMAN	86 kDa	3	4	2	5	5	4	2	4	0	0	0	0	0	0	0	0
60S ribosomal protein L13 OS=Homo sapiens GN=RPL13 PE=1 SV=4	RL13_HUMAN	24 kDa	2	2	2	3	1	1	2	3	3	3	3	3	3	5	1	1
60S ribosomal protein L18a OS=Homo sapiens GN=RPL18A PE=1 SV=2	RL18A_HUMAN	21 kDa	3	3	3	1	4	2	3	2	1	1	2	3	3	3	3	2
60S ribosomal protein L38 OS=Homo sapiens GN=RPL38 PE=1 SV=2	RL38_HUMAN	8 kDa	4	5	3	3	4	3	5	5	0	0	2	3	1	2	4	4
Exportin-T OS=Homo sapiens GN=XPOT PE=1 SV=2	XPOT_HUMAN	110 kDa	6	8	6	6	8	6	5	3	0	0	0	0	0	1	0	0
40S ribosomal protein S9 OS=Homo sapiens GN=RPS9 PE=1 SV=3	RS9_HUMAN	23 kDa	1	3	2	3	2	2	3	2	1	1	0	1	0	0	0	0
Eukaryotic translation initiation factor 3 subunit F OS=Homo sapiens GN=EIF3F PE=1 SV=1	EIF3F_HUMAN	38 kDa	3	6	4	3	3	3	4	4	1	0	2	2	1	3	4	3
Plasminogen activator inhibitor 1 RNA-binding protein OS=Homo sapiens GN=SERBP1 PE=1 SV=2	PAIRB_HUMAN	45 kDa	2	2	1	2	1	2	2	1	2	2	6	3	3	2	7	2
Protein disulfide-isomerase A3 OS=Homo sapiens GN=PDIA3 PE=1 SV=4	PDIA3_HUMAN	57 kDa	0	0	5	6	0	0	1	1	0	0	6	6	3	3	7	3
40S ribosomal protein S23 OS=Homo sapiens GN=RPS23 PE=1 SV=3	RS23_HUMAN	16 kDa	4	3	3	4	1	4	5	5	0	2	2	0	3	4	3	4
T-complex protein 1 subunit theta OS=Homo sapiens GN=CCT8 PE=1 SV=4	TCPQ_HUMAN	60 kDa	3	1	3	3	1	2	3	2	0	0	3	2	2	2	3	4
T-complex protein 1 subunit eta OS=Homo sapiens GN=CCT7 PE=1 SV=2	TCPH_HUMAN	59 kDa	1	2	2	2	1	2	3	2	0	0	1	1	1	1	3	3
RNA-binding motif protein, X chromosome OS=Homo sapiens GN=RBMX PE=1 SV=3	RBMX_HUMAN	42 kDa	2	3	4	1	1	3	3	2	3	1	5	4	3	1	6	5
RNA-binding motif protein, X-linked-like-3 OS=Homo sapiens GN=RBMXL3 PE=2 SV=2	RMXL3_HUMAN	115 kDa	0	0	0	0	0	0	0	0	0	0	0	0	0	0	0	0
Fatty acid synthase OS=Homo sapiens GN=FASN PE=1 SV=3	FAS_HUMAN	273 kDa	1	2	5	6	2	4	5	5	0	0	0	0	0	0	3	3
Eukaryotic translation initiation factor 2 subunit 1 OS=Homo sapiens GN=EIF2S1 PE=1 SV=3	IF2A_HUMAN	36 kDa	0	1	2	3	2	3	2	1	1	2	3	3	4	3	5	2
X-ray repair cross-complementing protein 6 OS=Homo sapiens GN=XRCC6 PE=1 SV=2	XRCC6_HUMAN	70 kDa	1	2	5	6	2	2	4	2	0	0	1	2	1	2	6	3
Serine/threonine-protein kinase 35 OS=Homo sapiens GN=STK35 PE=1 SV=2	STK35_HUMAN	58 kDa	5	4	4	4	8	7	7	5	0	0	0	0	0	0	0	0
Serine/threonine-protein kinase PDIK1L OS=Homo sapiens GN=PDIK1L PE=2 SV=1	PDK1L_HUMAN	39 kDa	0	0	0	0	0	0	0	0	0	0	0	0	0	0	0	0
Apolipoprotein B-100 OS=Homo sapiens GN=APOB PE=1 SV=2	APOB_HUMAN	516 kDa	4	2	3	4	3	4	4	4	0	0	1	1	0	0	0	0
Estradiol 17-beta-dehydrogenase 12 OS=Homo sapiens GN=HSD17B12 PE=1 SV=2	DHB12_HUMAN	34 kDa	3	3	5	7	3	4	3	3	0	0	0	0	0	0	0	0
Elongation factor Tu, mitochondrial OS=Homo sapiens GN=TUFM PE=1 SV=2	EFTU_HUMAN	50 kDa	3	5	5	4	1	3	3	3	0	0	3	2	1	1	3	3
40S ribosomal protein S2 OS=Homo sapiens GN=RPS2 PE=1 SV=2	RS2_HUMAN	31 kDa	1	2	1	2	2	1	4	1	0	1	2	2	2	2	2	3
Golgin subfamily B member 1 OS=Homo sapiens GN=GOLGB1 PE=1 SV=2	GOGB1_HUMAN	376 kDa	4	2	2	1	5	3	5	3	0	0	0	0	1	1	3	0
Golgi pH regulator A OS=Homo sapiens GN=GPR89A PE=1 SV=2	GPHRA_HUMAN (+1)	53 kDa	4	5	4	4	5	6	6	5	1	1	1	1	0	0	1	1
Ran GTPase-activating protein 1 OS=Homo sapiens GN=RANGAP1 PE=1 SV=1	RAGP1_HUMAN	64 kDa	2	4	3	3	5	5	3	4	0	0	1	0	1	2	3	4
Transmembrane 9 superfamily member 4 OS=Homo sapiens GN=TM9SF4 PE=1 SV=2	TM9S4_HUMAN	75 kDa	2	4	6	4	5	4	3	3	0	1	2	2	0	0	0	0
Serine/threonine-protein kinase ULK3 OS=Homo sapiens GN=ULK3 PE=1 SV=2	ULK3_HUMAN	53 kDa	5	10	4	5	4	4	3	5	0	0	0	0	0	0	0	0
Protein FRG1 OS=Homo sapiens GN=FRG1 PE=1 SV=1	FRG1_HUMAN	29 kDa	2	1	1	3	1	0	1	1	1	1	4	4	4	4	4	4
Histone deacetylase 6 OS=Homo sapiens GN=HDAC6 PE=1 SV=2	HDAC6_HUMAN	131 kDa	1	3	1	3	5	2	3	3	2	2	4	5	5	4	5	5
Integrin alpha-2 OS=Homo sapiens GN=ITGA2 PE=1 SV=1	ITA2_HUMAN	129 kDa	4	4	2	3	3	4	4	2	0	0	0	0	0	0	3	0
Nucleolar protein 58 OS=Homo sapiens GN=NOP58 PE=1 SV=1	NOP58_HUMAN	60 kDa	2	2	2	3	4	2	3	2	0	1	2	2	4	2	3	2
Ribonucleoside-diphosphate reductase large subunit OS=Homo sapiens GN=RRM1 PE=1 SV=1	RIR1_HUMAN	90 kDa	0	0	1	1	0	0	0	0	1	2	6	4	4	4	5	6
60S ribosomal protein L24 OS=Homo sapiens GN=RPL24 PE=1 SV=1	RL24_HUMAN	18 kDa	3	3	1	4	2	2	1	4	1	1	3	0	1	2	3	3
40S ribosomal protein S10 OS=Homo sapiens GN=RPS10 PE=1 SV=1	RS10_HUMAN	19 kDa	2	3	2	2	2	3	4	3	0	0	2	1	2	2	5	5
U3 small nucleolar RNA-interacting protein 2 OS=Homo sapiens GN=RRP9 PE=1 SV=1	U3IP2_HUMAN	52 kDa	1	1	2	3	2	4	1	2	0	2	2	2	2	2	1	1
Eukaryotic initiation factor 4A-I OS=Homo sapiens GN=EIF4A1 PE=1 SV=1	IF4A1_HUMAN	46 kDa	2	3	7	7	3	2	3	3	0	0	7	6	4	4	4	7
Methionine--tRNA ligase, cytoplasmic OS=Homo sapiens GN=MARS PE=1 SV=2	SYMC_HUMAN	101 kDa	1	3	2	2	2	5	6	2	0	0	0	0	2	3	4	2
Casein kinase I isoform delta OS=Homo sapiens GN=CSNK1D PE=1 SV=2	KC1D_HUMAN	47 kDa	2	4	5	4	6	7	4	3	0	0	0	0	0	0	0	0
Casein kinase I isoform epsilon OS=Homo sapiens GN=CSNK1E PE=1 SV=1	KC1E_HUMAN	47 kDa	2	4	4	4	6	7	4	3	0	0	0	0	0	0	0	0
Conserved oligomeric Golgi complex subunit 6 OS=Homo sapiens GN=COG6 PE=1 SV=2	COG6_HUMAN	73 kDa	3	4	9	7	8	5	3	7	0	0	0	0	0	0	0	0
Erlin-2 OS=Homo sapiens GN=ERLIN2 PE=1 SV=1	ERLN2_HUMAN	38 kDa	4	4	4	5	5	6	5	4	1	0	4	3	0	1	4	4
Polymerase I and transcript release factor OS=Homo sapiens GN=PTRF PE=1 SV=1	PTRF_HUMAN	43 kDa	4	4	3	3	2	5	3	3	0	0	4	2	3	3	5	5
60S ribosomal protein L13a OS=Homo sapiens GN=RPL13A PE=1 SV=2	RL13A_HUMAN	24 kDa	3	3	3	3	2	3	2	3	2	1	1	2	0	2	2	2
Glutamine--fructose-6-phosphate aminotransferase [isomerizing] 1 OS=Homo sapiens GN=GFPT1 PE=1 SV=3	GFPT1_HUMAN	79 kDa	3	3	4	3	3	5	5	4	0	0	0	0	0	0	3	0
Solute carrier family 2, facilitated glucose transporter member 1 OS=Homo sapiens GN=SLC2A1 PE=1 SV=2	GTR1_HUMAN	54 kDa	4	4	4	4	5	4	5	5	1	1	3	3	1	2	3	3
Heterogeneous nuclear ribonucleoproteins C1/C2 OS=Homo sapiens GN=HNRNPC PE=1 SV=4	HNRPC_HUMAN	34 kDa	2	3	2	2	3	2	2	3	0	0	1	1	2	3	2	3
Conserved oligomeric Golgi complex subunit 3 OS=Homo sapiens GN=COG3 PE=1 SV=3	COG3_HUMAN	94 kDa	3	3	2	3	2	4	3	3	0	0	0	0	0	0	0	0
Endoplasmic reticulum-Golgi intermediate compartment protein 1 OS=Homo sapiens GN=ERGIC1 PE=1 SV=1	ERGI1_HUMAN	33 kDa	2	3	2	3	5	5	5	4	0	0	1	0	0	0	2	1
Microtubule-actin cross-linking factor 1, isoforms 1/2/3/5 OS=Homo sapiens GN=MACF1 PE=1 SV=4	MACF1_HUMAN	838 kDa	1	1	2	2	3	3	2	4	0	0	0	0	2	0	3	3
Nucleoporin NUP188 homolog OS=Homo sapiens GN=NUP188 PE=1 SV=1	NU188_HUMAN	196 kDa	3	5	1	5	4	4	2	0	0	0	0	0	0	0	0	0
RuvB-like 2 OS=Homo sapiens GN=RUVBL2 PE=1 SV=3	RUVB2_HUMAN	51 kDa	1	1	0	1	2	1	2	1	0	1	5	3	4	4	4	3
TGF-beta receptor type-1 OS=Homo sapiens GN=TGFBR1 PE=1 SV=1	TGFR1_HUMAN	56 kDa	0	0	0	0	0	0	0	0	0	0	2	4	13	10	11	13
Mitochondrial import inner membrane translocase subunit TIM50 OS=Homo sapiens GN=TIMM50 PE=1 SV=2	TIM50_HUMAN	40 kDa	4	8	3	4	4	5	1	3	0	0	0	0	0	0	2	0
Lysophospholipid acyltransferase 5 OS=Homo sapiens GN=LPCAT3 PE=1 SV=1	MBOA5_HUMAN	56 kDa	3	3	4	5	3	4	2	3	0	2	2	2	0	0	1	1
pre-rRNA processing protein FTSJ3 OS=Homo sapiens GN=FTSJ3 PE=1 SV=2	SPB1_HUMAN	97 kDa	1	3	4	1	2	2	4	2	1	1	1	0	1	2	2	1
Fragile X mental retardation syndrome-related protein 1 OS=Homo sapiens GN=FXR1 PE=1 SV=3	FXR1_HUMAN	70 kDa	2	0	2	2	2	3	3	1	0	1	2	3	5	5	4	5
Fragile X mental retardation syndrome-related protein 2 OS=Homo sapiens GN=FXR2 PE=1 SV=2	FXR2_HUMAN	74 kDa	0	0	0	0	0	0	0	0	0	0	0	0	0	0	0	0
Serine/threonine-protein phosphatase 6 regulatory ankyrin repeat subunit A OS=Homo sapiens GN=ANKRD28 PE=1 SV=5	ANR28_HUMAN	113 kDa	3	7	2	4	7	6	4	4	0	0	0	0	0	0	1	0
Alpha-enolase OS=Homo sapiens GN=ENO1 PE=1 SV=2	ENOA_HUMAN	47 kDa	1	2	8	6	2	2	4	2	0	0	4	4	0	0	3	3
Guanine nucleotide-binding protein-like 3 OS=Homo sapiens GN=GNL3 PE=1 SV=2	GNL3_HUMAN	62 kDa	0	2	2	2	3	1	2	2	2	2	0	1	4	3	3	0
Target of rapamycin complex subunit LST8 OS=Homo sapiens GN=MLST8 PE=1 SV=1	LST8_HUMAN	36 kDa	5	5	7	4	5	4	3	5	0	0	1	1	0	0	1	1
NF-kappa-B-repressing factor OS=Homo sapiens GN=NKRF PE=1 SV=2	NKRF_HUMAN	78 kDa	0	2	1	0	1	2	3	1	0	1	4	3	1	2	3	4
Threonine--tRNA ligase, cytoplasmic OS=Homo sapiens GN=TARS PE=1 SV=3	SYTC_HUMAN	83 kDa	1	0	2	5	1	2	1	1	0	0	7	4	1	2	3	4
Conserved oligomeric Golgi complex subunit 5 OS=Homo sapiens GN=COG5 PE=1 SV=3	COG5_HUMAN	93 kDa	2	2	2	3	4	5	2	2	0	0	0	0	0	0	0	0
Tyrosine-protein kinase JAK2 OS=Homo sapiens GN=JAK2 PE=1 SV=2	JAK2_HUMAN	131 kDa	2	3	2	2	6	6	7	5	0	0	0	0	0	1	1	1
Misshapen-like kinase 1 OS=Homo sapiens GN=MINK1 PE=1 SV=2	MINK1_HUMAN	150 kDa	9	10	8	9	17	13	17	15	0	0	0	0	0	0	0	0
Serine/threonine-protein kinase MRCK alpha OS=Homo sapiens GN=CDC42BPA PE=1 SV=1	MRCKA_HUMAN	197 kDa	4	6	3	4	6	10	8	6	0	0	0	0	0	0	0	0
Protein RFT1 homolog OS=Homo sapiens GN=RFT1 PE=1 SV=1	RFT1_HUMAN	60 kDa	0	2	3	1	2	4	4	3	1	0	2	2	0	0	0	0
60S ribosomal protein L23a OS=Homo sapiens GN=RPL23A PE=1 SV=1	RL23A_HUMAN	18 kDa	1	3	1	1	1	3	3	2	2	3	3	4	2	3	2	2
40S ribosomal protein S27 OS=Homo sapiens GN=RPS27 PE=1 SV=3	RS27_HUMAN	9 kDa	1	4	2	2	3	1	3	3	1	2	2	1	2	2	1	3
Transmembrane protein 165 OS=Homo sapiens GN=TMEM165 PE=1 SV=1	TM165_HUMAN	35 kDa	1	4	4	7	4	7	2	5	0	0	1	2	0	0	3	3
Exportin-6 OS=Homo sapiens GN=XPO6 PE=1 SV=1	XPO6_HUMAN	129 kDa	3	4	2	4	3	5	4	3	0	0	0	0	0	0	0	0
LIM domain and actin-binding protein 1 OS=Homo sapiens GN=LIMA1 PE=1 SV=1	LIMA1_HUMAN	85 kDa	0	4	2	1	3	3	3	2	1	2	3	2	3	4	4	4
SAP30-binding protein OS=Homo sapiens GN=SAP30BP PE=1 SV=1	S30BP_HUMAN	34 kDa	2	1	2	2	2	3	2	3	1	1	3	3	1	2	3	3
Structural maintenance of chromosomes protein 4 OS=Homo sapiens GN=SMC4 PE=1 SV=2	SMC4_HUMAN	147 kDa	2	4	3	3	1	0	3	1	0	0	3	1	1	1	5	2
DBIRD complex subunit ZNF326 OS=Homo sapiens GN=ZNF326 PE=1 SV=2	ZN326_HUMAN	66 kDa	2	2	2	1	2	0	2	2	1	1	4	3	2	2	5	4
40S ribosomal protein S20 OS=Homo sapiens GN=RPS20 PE=1 SV=1	RS20_HUMAN	13 kDa	1	2	2	1	1	1	2	2	1	2	1	1	1	1	2	1
Nck-associated protein 1 OS=Homo sapiens GN=NCKAP1 PE=1 SV=1	NCKP1_HUMAN	129 kDa	3	2	1	2	4	4	4	2	0	0	0	0	1	3	4	3
Poly(rC)-binding protein 1 OS=Homo sapiens GN=PCBP1 PE=1 SV=2	PCBP1_HUMAN	37 kDa	4	4	4	3	3	4	4	4	2	3	4	7	5	4	5	4
60S ribosomal protein L17 OS=Homo sapiens GN=RPL17 PE=1 SV=3	RL17_HUMAN	21 kDa	2	3	2	3	4	3	4	4	0	1	0	0	1	0	2	2
Protein VAC14 homolog OS=Homo sapiens GN=VAC14 PE=1 SV=1	VAC14_HUMAN	88 kDa	0	3	4	1	6	6	1	3	0	0	0	0	0	0	0	0
60S ribosomal protein L14 OS=Homo sapiens GN=RPL14 PE=1 SV=4	RL14_HUMAN	23 kDa	2	1	1	3	3	2	2	2	0	1	2	2	2	3	2	2
40S ribosomal protein S12 OS=Homo sapiens GN=RPS12 PE=1 SV=3	RS12_HUMAN	15 kDa	2	3	2	1	2	4	1	1	3	2	2	2	3	2	3	3
Serine/arginine-rich splicing factor 6 OS=Homo sapiens GN=SRSF6 PE=1 SV=2	SRSF6_HUMAN	40 kDa	3	3	3	3	1	2	2	1	1	2	3	2	3	2	3	3
Serine/arginine-rich splicing factor 5 OS=Homo sapiens GN=SRSF5 PE=1 SV=1	SRSF5_HUMAN	31 kDa	0	0	0	0	0	0	1	0	0	0	0	0	0	0	0	0
Histone H2B type 1-C/E/F/G/I OS=Homo sapiens GN=HIST1H2BC PE=1 SV=4	H2B1C_HUMAN (+8)	14 kDa	1	1	2	1	1	2	2	1	2	1	2	3	2	1	1	2
Histone H2B type 1-B OS=Homo sapiens GN=HIST1H2BB PE=1 SV=2	H2B1B_HUMAN (+3)	14 kDa	1	1	2	1	1	2	2	1	2	1	1	2	1	1	1	2
Probable rRNA-processing protein EBP2 OS=Homo sapiens GN=EBNA1BP2 PE=1 SV=2	EBP2_HUMAN	35 kDa	0	2	3	2	2	3	3	2	0	0	1	2	1	2	2	2
Alpha-(1,6)-fucosyltransferase OS=Homo sapiens GN=FUT8 PE=1 SV=2	FUT8_HUMAN	67 kDa	1	4	2	3	2	5	4	3	0	0	1	1	0	0	1	0
Phosphatidylinositol glycan anchor biosynthesis class U protein OS=Homo sapiens GN=PIGU PE=1 SV=3	PIGU_HUMAN	50 kDa	2	4	3	2	1	3	3	3	2	3	1	1	1	0	2	2
60S ribosomal protein L26 OS=Homo sapiens GN=RPL26 PE=1 SV=1	RL26_HUMAN	17 kDa	2	2	0	1	2	3	3	1	1	1	2	1	2	1	1	1
Cyclin-dependent kinase 11A OS=Homo sapiens GN=CDK11A PE=1 SV=4	CD11A_HUMAN (+1)	91 kDa	0	1	1	2	2	2	3	2	0	0	3	3	2	1	2	1
Large neutral amino acids transporter small subunit 1 OS=Homo sapiens GN=SLC7A5 PE=1 SV=2	LAT1_HUMAN	55 kDa	3	2	2	2	3	3	4	3	1	1	2	2	0	0	2	2
Hepatocyte growth factor receptor OS=Homo sapiens GN=MET PE=1 SV=4	MET_HUMAN	156 kDa	2	4	4	3	2	4	3	2	0	0	0	0	0	0	0	0
Nascent polypeptide-associated complex subunit alpha, muscle-specific form OS=Homo sapiens GN=NACA PE=1 SV=1	NACAM_HUMAN	205 kDa	2	1	3	2	2	3	3	3	1	1	3	3	3	3	4	3
60S ribosomal protein L21 OS=Homo sapiens GN=RPL21 PE=1 SV=2	RL21_HUMAN	19 kDa	1	2	4	2	2	1	0	3	0	0	1	0	1	1	2	1
Serpin H1 OS=Homo sapiens GN=SERPINH1 PE=1 SV=2	SERPH_HUMAN	46 kDa	2	2	4	4	2	2	2	1	0	0	3	3	2	2	4	3
Transmembrane 9 superfamily member 1 OS=Homo sapiens GN=TM9SF1 PE=2 SV=2	TM9S1_HUMAN	69 kDa	4	3	1	6	1	3	3	2	0	0	1	1	0	0	0	1
Flap endonuclease 1 OS=Homo sapiens GN=FEN1 PE=1 SV=1	FEN1_HUMAN	43 kDa	2	1	2	3	1	2	2	2	1	1	2	2	1	4	4	2
Eukaryotic translation initiation factor 2 subunit 2 OS=Homo sapiens GN=EIF2S2 PE=1 SV=2	IF2B_HUMAN	38 kDa	0	0	0	1	0	0	0	1	0	0	3	3	5	2	6	7
Eukaryotic translation initiation factor 6 OS=Homo sapiens GN=EIF6 PE=1 SV=1	IF6_HUMAN	27 kDa	2	0	0	2	0	3	1	2	0	0	3	2	2	2	4	3
Leucine-rich repeat-containing protein 47 OS=Homo sapiens GN=LRRC47 PE=1 SV=1	LRC47_HUMAN	63 kDa	1	1	1	1	1	1	1	1	1	1	2	2	4	7	4	4
Serine/threonine-protein phosphatase 6 regulatory subunit 3 OS=Homo sapiens GN=PPP6R3 PE=1 SV=2	PP6R3_HUMAN	98 kDa	3	4	3	2	3	3	3	4	0	0	0	0	0	0	1	1
60S ribosomal protein L15 OS=Homo sapiens GN=RPL15 PE=1 SV=2	RL15_HUMAN	24 kDa	2	1	4	4	1	2	1	2	0	0	1	0	2	1	2	1
60S ribosomal protein L18 OS=Homo sapiens GN=RPL18 PE=1 SV=2	RL18_HUMAN	22 kDa	3	2	3	3	2	2	2	2	4	4	3	2	3	3	2	2
60S ribosomal protein L27a OS=Homo sapiens GN=RPL27A PE=1 SV=2	RL27A_HUMAN	17 kDa	3	2	1	3	3	4	3	2	1	1	1	1	2	2	1	2
Adenosine 3'-phospho 5'-phosphosulfate transporter 1 OS=Homo sapiens GN=SLC35B2 PE=1 SV=1	S35B2_HUMAN	48 kDa	2	2	3	2	2	0	3	3	0	0	0	1	0	0	0	0
Eukaryotic translation initiation factor 3 subunit H OS=Homo sapiens GN=EIF3H PE=1 SV=1	EIF3H_HUMAN	40 kDa	2	1	1	2	3	2	1	2	0	0	2	2	2	3	1	1
Eukaryotic translation initiation factor 5B OS=Homo sapiens GN=EIF5B PE=1 SV=4	IF2P_HUMAN	139 kDa	2	2	1	1	3	3	2	2	1	0	1	1	1	0	1	2
Importin-8 OS=Homo sapiens GN=IPO8 PE=1 SV=2	IPO8_HUMAN	120 kDa	6	6	3	7	3	4	5	4	0	0	0	0	0	0	0	0
2',5'-phosphodiesterase 12 OS=Homo sapiens GN=PDE12 PE=1 SV=2	PDE12_HUMAN	67 kDa	2	2	2	3	0	2	0	2	0	0	2	2	1	1	3	2
B-cell receptor-associated protein 31 OS=Homo sapiens GN=BCAP31 PE=1 SV=3	BAP31_HUMAN	28 kDa	2	3	3	2	3	2	2	1	0	1	2	1	1	1	0	2
60S ribosomal protein L35a OS=Homo sapiens GN=RPL35A PE=1 SV=2	RL35A_HUMAN	13 kDa	1	2	1	1	1	1	1	1	1	1	1	0	2	2	1	3
Guanine nucleotide-binding protein G(I)/G(S)/G(T) subunit beta-1 OS=Homo sapiens GN=GNB1 PE=1 SV=3	GBB1_HUMAN	37 kDa	4	4	4	4	3	4	3	3	0	0	1	1	0	0	0	1
Kinesin-1 heavy chain OS=Homo sapiens GN=KIF5B PE=1 SV=1	KINH_HUMAN	110 kDa	0	1	0	0	0	2	2	1	0	0	1	0	3	4	4	2
Nucleoporin NDC1 OS=Homo sapiens GN=NDC1 PE=1 SV=2	NDC1_HUMAN	76 kDa	3	1	4	6	3	2	3	4	0	0	1	2	0	0	1	0
26S protease regulatory subunit 4 OS=Homo sapiens GN=PSMC1 PE=1 SV=1	PRS4_HUMAN	49 kDa	2	4	2	2	3	4	2	4	0	0	2	2	1	1	3	4
Translation machinery-associated protein 16 OS=Homo sapiens GN=TMA16 PE=1 SV=2	TMA16_HUMAN	24 kDa	1	2	0	0	3	1	2	2	1	1	1	2	2	2	3	2
Trifunctional enzyme subunit beta, mitochondrial OS=Homo sapiens GN=HADHB PE=1 SV=3	ECHB_HUMAN	51 kDa	3	3	4	2	3	2	1	3	0	0	1	1	1	1	1	0
Nucleosome assembly protein 1-like 1 OS=Homo sapiens GN=NAP1L1 PE=1 SV=1	NP1L1_HUMAN	45 kDa	3	3	2	2	3	4	3	2	0	0	1	1	1	1	4	4
Zinc finger RNA-binding protein OS=Homo sapiens GN=ZFR PE=1 SV=2	ZFR_HUMAN	117 kDa	1	2	1	2	1	2	2	1	0	0	0	0	3	0	2	1
Signal recognition particle receptor subunit alpha OS=Homo sapiens GN=SRPR PE=1 SV=2	SRPR_HUMAN	70 kDa	0	1	0	1	0	1	0	1	0	0	1	0	1	0	1	2
Histone H1.2 OS=Homo sapiens GN=HIST1H1C PE=1 SV=2	H12_HUMAN	21 kDa	0	1	2	3	0	4	3	1	1	2	2	1	1	3	3	1
Histone H1.3 OS=Homo sapiens GN=HIST1H1D PE=1 SV=2	H13_HUMAN	22 kDa	0	1	2	3	0	4	3	1	0	2	2	1	1	3	3	1
AP-2 complex subunit beta OS=Homo sapiens GN=AP2B1 PE=1 SV=1	AP2B1_HUMAN	105 kDa	3	0	3	3	2	1	1	2	0	0	0	0	0	0	2	0
Ceramide synthase 2 OS=Homo sapiens GN=CERS2 PE=1 SV=1	CERS2_HUMAN	45 kDa	4	2	3	4	4	3	3	1	0	0	2	3	0	0	1	2
Probable ATP-dependent RNA helicase DDX47 OS=Homo sapiens GN=DDX47 PE=1 SV=1	DDX47_HUMAN	51 kDa	2	0	0	1	0	2	2	2	0	1	1	0	3	2	2	4
Protein ERGIC-53 OS=Homo sapiens GN=LMAN1 PE=1 SV=2	LMAN1_HUMAN	58 kDa	3	2	2	2	1	1	3	2	0	0	0	0	0	0	1	0
26S proteasome non-ATPase regulatory subunit 3 OS=Homo sapiens GN=PSMD3 PE=1 SV=2	PSMD3_HUMAN	61 kDa	4	3	2	3	1	3	2	1	0	0	1	1	1	1	2	2
UPF0428 protein CXorf56 OS=Homo sapiens GN=CXorf56 PE=1 SV=1	CX056_HUMAN	26 kDa	1	3	3	1	2	3	2	2	0	0	3	3	2	2	3	3
Activin receptor type-1 OS=Homo sapiens GN=ACVR1 PE=1 SV=1	ACVR1_HUMAN	57 kDa	0	0	0	0	0	0	0	0	0	0	3	3	5	6	5	4
Catenin delta-1 OS=Homo sapiens GN=CTNND1 PE=1 SV=1	CTND1_HUMAN	108 kDa	1	1	1	0	2	2	2	2	0	0	2	2	3	4	5	2
Band 4.1-like protein 2 OS=Homo sapiens GN=EPB41L2 PE=1 SV=1	E41L2_HUMAN	113 kDa	1	3	1	1	1	2	2	1	0	0	2	2	1	1	3	2
Formin-like protein 3 OS=Homo sapiens GN=FMNL3 PE=1 SV=3	FMNL3_HUMAN	117 kDa	1	2	1	2	3	3	6	5	0	0	1	0	0	0	3	2
Myoferlin OS=Homo sapiens GN=MYOF PE=1 SV=1	MYOF_HUMAN	235 kDa	2	5	2	3	1	1	5	3	0	0	0	0	0	0	0	0
Phosphatidylserine synthase 1 OS=Homo sapiens GN=PTDSS1 PE=1 SV=1	PTSS1_HUMAN	56 kDa	2	4	3	3	3	2	2	1	0	0	2	3	0	0	2	1
60S ribosomal protein L22 OS=Homo sapiens GN=RPL22 PE=1 SV=2	RL22_HUMAN	15 kDa	1	2	1	2	1	1	2	3	1	0	4	2	3	2	2	3
Solute carrier family 35 member E1 OS=Homo sapiens GN=SLC35E1 PE=1 SV=2	S35E1_HUMAN	45 kDa	2	2	5	4	4	5	3	4	0	0	1	0	0	0	0	0
Vesicle-trafficking protein SEC22b OS=Homo sapiens GN=SEC22B PE=1 SV=4	SC22B_HUMAN	25 kDa	2	3	4	4	4	2	3	2	0	0	1	1	0	0	1	1
RNA polymerase II-associated factor 1 homolog OS=Homo sapiens GN=PAF1 PE=1 SV=2	PAF1_HUMAN	60 kDa	1	1	2	2	3	1	2	2	0	0	0	1	1	0	1	0
GTP-binding nuclear protein Ran OS=Homo sapiens GN=RAN PE=1 SV=3	RAN_HUMAN	24 kDa	2	1	2	2	2	3	2	1	0	0	2	1	3	1	2	2
Neurofibromin OS=Homo sapiens GN=NF1 PE=1 SV=2	NF1_HUMAN	319 kDa	2	3	2	1	1	2	3	2	0	0	0	0	0	0	0	0
Sodium-dependent multivitamin transporter OS=Homo sapiens GN=SLC5A6 PE=2 SV=2	SC5A6_HUMAN	69 kDa	2	3	4	4	4	4	1	4	0	0	2	2	0	0	0	0
AP-2 complex subunit mu OS=Homo sapiens GN=AP2M1 PE=1 SV=2	AP2M1_HUMAN	50 kDa	3	1	2	2	1	3	2	1	0	0	2	1	0	1	2	3
Splicing factor U2AF 65 kDa subunit OS=Homo sapiens GN=U2AF2 PE=1 SV=4	U2AF2_HUMAN	54 kDa	0	2	1	2	2	4	2	2	0	0	3	3	1	1	1	1
Septin-2 OS=Homo sapiens GN=SEPT2 PE=1 SV=1	SEPT2_HUMAN	41 kDa	2	3	1	2	1	2	2	3	0	0	2	2	1	1	2	2
Dedicator of cytokinesis protein 4 OS=Homo sapiens GN=DOCK4 PE=1 SV=3	DOCK4_HUMAN	225 kDa	3	4	1	2	3	2	3	2	0	0	0	0	0	0	0	0
ADP-sugar pyrophosphatase OS=Homo sapiens GN=NUDT5 PE=1 SV=1	NUDT5_HUMAN	24 kDa	0	0	0	0	0	0	0	0	0	0	2	1	4	5	6	4
Uncharacterized protein FLJ45252 OS=Homo sapiens PE=1 SV=2	YJ005_HUMAN	38 kDa	7	8	2	3	3	3	2	4	0	0	0	0	0	0	0	0
Tissue factor pathway inhibitor 2 OS=Homo sapiens GN=TFPI2 PE=1 SV=1	TFPI2_HUMAN	27 kDa	3	2	1	3	2	1	3	2	0	0	1	1	2	2	3	2
Nuclear cap-binding protein subunit 1 OS=Homo sapiens GN=NCBP1 PE=1 SV=1	NCBP1_HUMAN	92 kDa	1	1	3	2	2	1	1	2	0	0	1	0	0	1	1	1
Eukaryotic translation initiation factor 4 gamma 2 OS=Homo sapiens GN=EIF4G2 PE=1 SV=1	IF4G2_HUMAN	102 kDa	0	2	3	0	1	2	0	2	0	0	0	0	1	0	1	0
Actin-like protein 6A OS=Homo sapiens GN=ACTL6A PE=1 SV=1	ACL6A_HUMAN	47 kDa	0	3	1	1	3	3	3	3	0	0	2	1	2	2	3	3
Dihydropyrimidinase-related protein 3 OS=Homo sapiens GN=DPYSL3 PE=1 SV=1	DPYL3_HUMAN	62 kDa	0	2	2	1	1	2	0	0	0	0	0	0	0	1	4	3
Tyrosine-protein phosphatase non-receptor type 1 OS=Homo sapiens GN=PTPN1 PE=1 SV=1	PTN1_HUMAN	50 kDa	3	3	4	3	3	3	3	3	0	0	1	1	0	0	2	0
Splicing factor 3A subunit 3 OS=Homo sapiens GN=SF3A3 PE=1 SV=1	SF3A3_HUMAN	59 kDa	2	3	1	2	2	3	1	1	0	0	2	2	1	1	2	2
T-complex protein 1 subunit gamma OS=Homo sapiens GN=CCT3 PE=1 SV=4	TCPG_HUMAN	61 kDa	2	1	2	3	0	0	2	2	0	0	1	0	1	1	5	2
Galectin-3-binding protein OS=Homo sapiens GN=LGALS3BP PE=1 SV=1	LG3BP_HUMAN	65 kDa	1	2	2	1	2	3	3	3	0	0	1	0	1	1	2	2
U2 small nuclear ribonucleoprotein A' OS=Homo sapiens GN=SNRPA1 PE=1 SV=2	RU2A_HUMAN	28 kDa	2	1	2	1	2	2	2	2	0	0	2	2	1	1	1	1
Serine/arginine-rich splicing factor 3 OS=Homo sapiens GN=SRSF3 PE=1 SV=1	SRSF3_HUMAN	19 kDa	3	2	2	2	2	2	0	3	1	0	1	0	1	1	2	1
Serine/arginine-rich splicing factor 7 OS=Homo sapiens GN=SRSF7 PE=1 SV=1	SRSF7_HUMAN	27 kDa	2	0	1	0	1	0	0	0	0	0	0	0	0	0	0	0
Nuclear pore complex protein Nup160 OS=Homo sapiens GN=NUP160 PE=1 SV=3	NU160_HUMAN	162 kDa	1	4	0	0	3	6	4	3	0	0	0	0	0	0	0	0
Pyruvate dehydrogenase E1 component subunit beta, mitochondrial OS=Homo sapiens GN=PDHB PE=1 SV=3	ODPB_HUMAN	39 kDa	2	3	1	0	1	3	2	1	0	0	1	1	0	0	4	2
Caldesmon OS=Homo sapiens GN=CALD1 PE=1 SV=3	CALD1_HUMAN	93 kDa	1	3	1	1	1	2	1	1	0	0	0	1	1	3	2	2
Small nuclear ribonucleoprotein Sm D3 OS=Homo sapiens GN=SNRPD3 PE=1 SV=1	SMD3_HUMAN	14 kDa	2	2	3	2	2	2	1	1	0	1	2	1	1	1	2	1
Putative adenosylhomocysteinase 3 OS=Homo sapiens GN=AHCYL2 PE=1 SV=1	SAHH3_HUMAN	67 kDa	2	2	3	3	2	2	2	1	1	0	1	2	1	0	3	2
Ribosomal L1 domain-containing protein 1 OS=Homo sapiens GN=RSL1D1 PE=1 SV=3	RL1D1_HUMAN	55 kDa	0	1	1	1	1	1	3	1	0	0	1	0	2	1	0	0
Conserved oligomeric Golgi complex subunit 2 OS=Homo sapiens GN=COG2 PE=1 SV=1	COG2_HUMAN	83 kDa	2	4	0	1	3	4	4	4	0	0	0	0	0	0	0	0
Dermcidin OS=Homo sapiens GN=DCD PE=1 SV=2	DCD_HUMAN	11 kDa	4	3	1	1	1	0	3	3	0	2	0	0	3	4	1	0
Integrator complex subunit 1 OS=Homo sapiens GN=INTS1 PE=1 SV=2	INT1_HUMAN	244 kDa	1	4	3	4	1	4	3	3	0	0	0	0	0	0	0	0
Transcription elongation regulator 1 OS=Homo sapiens GN=TCERG1 PE=1 SV=2	TCRG1_HUMAN	124 kDa	0	2	1	2	2	3	2	1	0	0	2	2	1	1	3	2
Dolichol-phosphate mannosyltransferase subunit 1 OS=Homo sapiens GN=DPM1 PE=1 SV=1	DPM1_HUMAN	30 kDa	3	3	1	2	1	2	2	3	0	0	1	0	0	0	0	1
Serine palmitoyltransferase 1 OS=Homo sapiens GN=SPTLC1 PE=1 SV=1	SPTC1_HUMAN	53 kDa	2	3	1	2	2	2	2	1	0	0	1	0	0	0	0	0
Serine hydroxymethyltransferase, mitochondrial OS=Homo sapiens GN=SHMT2 PE=1 SV=3	GLYM_HUMAN	56 kDa	1	2	3	1	1	0	0	0	0	0	2	1	1	1	1	0
26S protease regulatory subunit 10B OS=Homo sapiens GN=PSMC6 PE=1 SV=1	PRS10_HUMAN	44 kDa	0	2	2	1	1	1	2	2	0	0	0	0	0	0	2	1
Histone H4 OS=Homo sapiens GN=HIST1H4A PE=1 SV=2	H4_HUMAN	11 kDa	0	1	1	1	1	2	2	1	1	2	1	2	1	1	0	1
Desmoplakin OS=Homo sapiens GN=DSP PE=1 SV=3	DESP_HUMAN	332 kDa	1	1	3	2	1	1	1	1	0	0	3	2	0	0	0	1
LIM domain kinase 2 OS=Homo sapiens GN=LIMK2 PE=1 SV=1	LIMK2_HUMAN	72 kDa	0	0	0	0	0	0	0	0	0	0	0	0	2	6	5	3
40S ribosomal protein S28 OS=Homo sapiens GN=RPS28 PE=1 SV=1	RS28_HUMAN	8 kDa	3	3	3	3	3	2	2	1	1	1	2	2	1	2	1	1
Sorting and assembly machinery component 50 homolog OS=Homo sapiens GN=SAMM50 PE=1 SV=3	SAM50_HUMAN	52 kDa	2	0	2	2	3	5	1	2	0	0	0	0	0	0	0	1
Protein transport protein Sec31A OS=Homo sapiens GN=SEC31A PE=1 SV=3	SC31A_HUMAN	133 kDa	2	1	1	2	2	3	3	3	0	0	1	1	1	0	3	2
Vesicle-fusing ATPase OS=Homo sapiens GN=NSF PE=1 SV=3	NSF_HUMAN	83 kDa	2	2	2	0	2	3	3	1	0	0	0	0	0	0	3	1
Valine--tRNA ligase OS=Homo sapiens GN=VARS PE=1 SV=4	SYVC_HUMAN	140 kDa	0	2	2	1	1	1	1	1	0	0	1	1	2	2	2	1
Caprin-1 OS=Homo sapiens GN=CAPRIN1 PE=1 SV=2	CAPR1_HUMAN	78 kDa	0	1	2	2	0	1	2	0	2	2	1	2	2	2	2	0
High mobility group protein B1 OS=Homo sapiens GN=HMGB1 PE=1 SV=3	HMGB1_HUMAN	25 kDa	1	1	1	1	1	1	2	2	0	2	2	3	2	2	1	3
Microtubule-associated protein RP/EB family member 1 OS=Homo sapiens GN=MAPRE1 PE=1 SV=3	MARE1_HUMAN	30 kDa	1	2	2	1	2	1	2	1	0	0	2	1	0	1	2	2
Eukaryotic translation initiation factor 3 subunit M OS=Homo sapiens GN=EIF3M PE=1 SV=1	EIF3M_HUMAN	43 kDa	1	3	1	1	2	3	2	3	0	0	0	0	0	0	1	2
Heat shock 70 kDa protein 4 OS=Homo sapiens GN=HSPA4 PE=1 SV=4	HSP74_HUMAN	94 kDa	1	2	3	3	1	2	3	0	0	0	0	0	1	2	3	3
NADH-cytochrome b5 reductase 3 OS=Homo sapiens GN=CYB5R3 PE=1 SV=3	NB5R3_HUMAN	34 kDa	1	3	2	2	4	2	1	2	0	0	0	0	0	0	0	0
RNA-binding protein 14 OS=Homo sapiens GN=RBM14 PE=1 SV=2	RBM14_HUMAN	69 kDa	2	2	1	2	1	2	3	2	0	0	1	0	0	2	2	1
ATP-dependent RNA helicase DDX42 OS=Homo sapiens GN=DDX42 PE=1 SV=1	DDX42_HUMAN	103 kDa	0	2	0	1	2	2	2	1	0	0	2	2	2	3	2	2
Zyxin OS=Homo sapiens GN=ZYX PE=1 SV=1	ZYX_HUMAN	61 kDa	2	1	3	0	1	2	2	0	0	0	3	2	0	1	1	2
Casein kinase I isoform alpha OS=Homo sapiens GN=CSNK1A1 PE=1 SV=2	KC1A_HUMAN	39 kDa	1	2	3	1	2	2	2	1	0	0	0	1	1	1	1	2
Histone-binding protein RBBP7 OS=Homo sapiens GN=RBBP7 PE=1 SV=1	RBBP7_HUMAN	48 kDa	1	2	2	2	1	2	2	2	0	0	1	1	2	2	1	1
Basic leucine zipper and W2 domain-containing protein 1 OS=Homo sapiens GN=BZW1 PE=1 SV=1	BZW1_HUMAN	48 kDa	0	1	1	2	2	2	1	2	0	0	0	0	0	0	0	0
Histone H1.5 OS=Homo sapiens GN=HIST1H1B PE=1 SV=3	H15_HUMAN	23 kDa	1	3	2	2	1	3	4	2	1	1	2	0	0	1	3	0
Protein transport protein Sec61 subunit beta OS=Homo sapiens GN=SEC61B PE=1 SV=2	SC61B_HUMAN	10 kDa	3	3	3	3	2	2	2	1	0	0	1	1	0	0	1	0
60S ribosomal protein L37a OS=Homo sapiens GN=RPL37A PE=1 SV=2	RL37A_HUMAN	10 kDa	2	2	0	2	1	1	1	0	1	1	1	1	2	2	1	1
Endonuclease domain-containing 1 protein OS=Homo sapiens GN=ENDOD1 PE=1 SV=2	ENDD1_HUMAN	55 kDa	2	1	2	2	3	4	2	2	0	0	1	1	0	0	1	1
Erlin-1 OS=Homo sapiens GN=ERLIN1 PE=1 SV=1	ERLN1_HUMAN	39 kDa	2	4	3	4	4	6	4	3	0	0	2	3	0	0	2	2
HEAT repeat-containing protein 5A OS=Homo sapiens GN=HEATR5A PE=1 SV=2	HTR5A_HUMAN	222 kDa	0	2	3	4	2	2	4	3	0	0	0	0	0	0	0	0
Pyruvate dehydrogenase E1 component subunit alpha, somatic form, mitochondrial OS=Homo sapiens GN=PDHA1 PE=1 SV=3	ODPA_HUMAN	43 kDa	2	2	2	1	1	2	2	2	0	0	2	1	2	2	2	3
Serine/threonine-protein phosphatase 6 catalytic subunit OS=Homo sapiens GN=PPP6C PE=1 SV=1	PPP6_HUMAN	35 kDa	1	2	1	1	3	3	2	3	0	0	0	0	0	0	0	0
26S protease regulatory subunit 8 OS=Homo sapiens GN=PSMC5 PE=1 SV=1	PRS8_HUMAN	46 kDa	3	1	2	2	2	4	4	2	0	0	0	0	0	0	3	3
Ras-related protein Rab-7a OS=Homo sapiens GN=RAB7A PE=1 SV=1	RAB7A_HUMAN	23 kDa	3	3	3	3	2	3	2	2	0	0	0	0	0	0	1	0
Transketolase OS=Homo sapiens GN=TKT PE=1 SV=3	TKT_HUMAN	68 kDa	0	0	2	1	0	0	0	0	0	0	4	5	1	2	1	1
Zinc transporter 7 OS=Homo sapiens GN=SLC30A7 PE=2 SV=1	ZNT7_HUMAN	42 kDa	3	2	3	3	3	2	2	3	0	0	2	2	0	0	1	1
Annexin A1 OS=Homo sapiens GN=ANXA1 PE=1 SV=2	ANXA1_HUMAN	39 kDa	0	1	2	2	1	2	1	0	0	0	2	0	1	0	3	1
Ribonucleases P/MRP protein subunit POP1 OS=Homo sapiens GN=POP1 PE=1 SV=2	POP1_HUMAN	115 kDa	0	1	2	0	2	3	2	3	0	0	0	0	0	0	0	0
Src substrate cortactin OS=Homo sapiens GN=CTTN PE=1 SV=2	SRC8_HUMAN	62 kDa	0	0	0	0	2	2	1	1	0	0	0	0	0	1	0	0
26S protease regulatory subunit 7 OS=Homo sapiens GN=PSMC2 PE=1 SV=3	PRS7_HUMAN	49 kDa	2	1	2	2	1	0	1	1	0	0	0	0	0	1	1	1
ATP-dependent RNA helicase DDX1 OS=Homo sapiens GN=DDX1 PE=1 SV=2	DDX1_HUMAN	82 kDa	1	0	1	1	1	1	1	0	0	0	3	2	1	2	3	3
ATP-dependent RNA helicase DDX24 OS=Homo sapiens GN=DDX24 PE=1 SV=1	DDX24_HUMAN	96 kDa	1	1	1	2	3	2	3	3	0	0	1	0	1	1	1	0
Eukaryotic translation initiation factor 1A, X-chromosomal OS=Homo sapiens GN=EIF1AX PE=1 SV=2	IF1AX_HUMAN	16 kDa	0	1	0	1	0	1	1	1	0	1	5	2	1	1	3	2
Cell growth-regulating nucleolar protein OS=Homo sapiens GN=LYAR PE=1 SV=2	LYAR_HUMAN	44 kDa	1	1	2	1	1	1	3	1	0	0	0	0	2	0	1	1
26S protease regulatory subunit 6A OS=Homo sapiens GN=PSMC3 PE=1 SV=3	PRS6A_HUMAN	49 kDa	0	5	1	2	2	2	2	0	0	0	0	0	0	0	0	0
DNA-directed RNA polymerase II subunit RPB2 OS=Homo sapiens GN=POLR2B PE=1 SV=1	RPB2_HUMAN	134 kDa	0	3	2	1	1	2	3	1	0	0	0	0	1	1	0	0
Dol-P-Glc:Glc(2)Man(9)GlcNAc(2)-PP-Dol alpha-1,2-glucosyltransferase OS=Homo sapiens GN=ALG10 PE=2 SV=1	AG10A_HUMAN	56 kDa	1	1	1	2	1	2	2	2	0	0	0	0	0	0	1	0
Coiled-coil-helix-coiled-coil-helix domain-containing protein 3, mitochondrial OS=Homo sapiens GN=CHCHD3 PE=1 SV=1	CHCH3_HUMAN	26 kDa	1	3	2	2	2	3	2	1	0	0	3	0	0	0	1	0
RNA-binding protein 34 OS=Homo sapiens GN=RBM34 PE=1 SV=2	RBM34_HUMAN	49 kDa	1	1	0	1	3	3	3	2	0	0	0	0	0	1	1	1
EGF, latrophilin and seven transmembrane domain-containing protein 1 OS=Homo sapiens GN=ELTD1 PE=1 SV=3	ELTD1_HUMAN	78 kDa	3	1	3	2	2	2	2	2	0	0	1	1	0	0	2	1
LIM and SH3 domain protein 1 OS=Homo sapiens GN=LASP1 PE=1 SV=2	LASP1_HUMAN	30 kDa	2	1	2	1	2	2	2	1	0	0	2	1	1	2	2	2
Programmed cell death 6-interacting protein OS=Homo sapiens GN=PDCD6IP PE=1 SV=1	PDC6I_HUMAN	96 kDa	0	2	2	2	2	3	1	1	0	0	0	0	1	1	3	1
6-phosphofructokinase type C OS=Homo sapiens GN=PFKP PE=1 SV=2	K6PP_HUMAN	86 kDa	1	3	1	0	1	3	2	1	0	0	1	2	0	0	2	2
6-phosphofructokinase, liver type OS=Homo sapiens GN=PFKL PE=1 SV=6	K6PL_HUMAN	85 kDa	2	3	1	0	0	0	0	0	0	0	0	0	0	0	0	0
A-kinase anchor protein 12 OS=Homo sapiens GN=AKAP12 PE=1 SV=4	AKA12_HUMAN	191 kDa	0	1	2	1	1	2	4	0	0	0	0	0	1	0	2	1
Conserved oligomeric Golgi complex subunit 8 OS=Homo sapiens GN=COG8 PE=1 SV=2	COG8_HUMAN	68 kDa	3	2	2	2	1	2	4	4	0	0	0	0	0	0	0	0
40S ribosomal protein S17-like OS=Homo sapiens GN=RPS17L PE=1 SV=1	RS17L_HUMAN (+1)	16 kDa	1	1	1	1	1	1	2	1	1	1	1	1	1	1	1	2
Probable ATP-dependent RNA helicase DDX46 OS=Homo sapiens GN=DDX46 PE=1 SV=2	DDX46_HUMAN	117 kDa	2	2	1	1	1	2	2	2	0	0	1	1	2	2	0	0
DnaJ homolog subfamily A member 1 OS=Homo sapiens GN=DNAJA1 PE=1 SV=2	DNJA1_HUMAN	45 kDa	1	2	1	1	1	0	2	2	0	0	1	1	2	2	2	2
Serine/arginine-rich splicing factor 2 OS=Homo sapiens GN=SRSF2 PE=1 SV=4	SRSF2_HUMAN	25 kDa	1	2	2	2	2	2	2	1	1	1	2	2	2	1	2	2
Aurora kinase A OS=Homo sapiens GN=AURKA PE=1 SV=2	AURKA_HUMAN	46 kDa	0	0	0	0	0	0	0	0	0	0	0	1	4	4	4	4
GPI transamidase component PIG-T OS=Homo sapiens GN=PIGT PE=1 SV=1	PIGT_HUMAN	66 kDa	1	2	3	1	2	1	3	3	0	0	0	0	0	0	0	0
Sacsin OS=Homo sapiens GN=SACS PE=1 SV=2	SACS_HUMAN	521 kDa	0	3	0	1	1	2	2	2	0	0	0	0	0	0	0	0
Erythrocyte band 7 integral membrane protein OS=Homo sapiens GN=STOM PE=1 SV=3	STOM_HUMAN	32 kDa	3	2	2	2	2	2	3	3	0	0	0	1	0	0	0	0
RNA-binding protein 39 OS=Homo sapiens GN=RBM39 PE=1 SV=2	RBM39_HUMAN	59 kDa	2	2	1	1	2	2	2	2	0	0	0	1	1	3	2	2
Dynamin-like 120 kDa protein, mitochondrial OS=Homo sapiens GN=OPA1 PE=1 SV=3	OPA1_HUMAN	112 kDa	1	3	3	0	1	2	1	0	0	0	0	0	0	0	0	0
Long-chain-fatty-acid--CoA ligase 3 OS=Homo sapiens GN=ACSL3 PE=1 SV=3	ACSL3_HUMAN	80 kDa	2	4	3	2	3	2	5	2	0	0	0	0	0	0	0	0
U4/U6 small nuclear ribonucleoprotein Prp4 OS=Homo sapiens GN=PRPF4 PE=1 SV=2	PRP4_HUMAN	58 kDa	1	1	1	2	2	0	0	1	0	0	1	1	1	1	1	2
Serine-threonine kinase receptor-associated protein OS=Homo sapiens GN=STRAP PE=1 SV=1	STRAP_HUMAN	38 kDa	2	2	2	2	2	2	2	2	0	0	1	0	0	1	1	2
60S ribosomal protein L9 OS=Homo sapiens GN=RPL9 PE=1 SV=1	RL9_HUMAN	22 kDa	1	2	1	1	2	2	1	1	0	0	1	0	2	1	1	0
Elongation of very long chain fatty acids protein 5 OS=Homo sapiens GN=ELOVL5 PE=1 SV=1	ELOV5_HUMAN	35 kDa	2	1	2	2	1	2	1	2	1	0	1	1	0	0	1	1
p21-activated protein kinase-interacting protein 1 OS=Homo sapiens GN=PAK1IP1 PE=1 SV=2	PK1IP_HUMAN	44 kDa	0	1	0	1	1	1	2	1	0	0	1	2	1	0	1	0
ATP-binding cassette sub-family D member 3 OS=Homo sapiens GN=ABCD3 PE=1 SV=1	ABCD3_HUMAN	75 kDa	2	2	4	3	2	2	4	3	0	0	0	0	0	0	0	0
Proliferation-associated protein 2G4 OS=Homo sapiens GN=PA2G4 PE=1 SV=3	PA2G4_HUMAN	44 kDa	0	0	0	1	0	0	0	0	0	0	2	4	0	0	2	1
Exportin-4 OS=Homo sapiens GN=XPO4 PE=1 SV=2	XPO4_HUMAN	130 kDa	3	2	4	4	1	1	0	3	0	0	0	0	0	0	0	0
ADP-ribosylation factor-like protein 1 OS=Homo sapiens GN=ARL1 PE=1 SV=1	ARL1_HUMAN	20 kDa	2	2	3	2	2	3	3	3	0	0	1	0	0	0	0	0
Eukaryotic initiation factor 4A-III OS=Homo sapiens GN=EIF4A3 PE=1 SV=4	IF4A3_HUMAN	47 kDa	1	1	3	3	3	2	2	2	0	0	3	4	2	1	5	4
ATP-dependent DNA helicase Q1 OS=Homo sapiens GN=RECQL PE=1 SV=3	RECQ1_HUMAN	73 kDa	0	2	2	3	0	1	0	1	0	0	1	0	0	1	3	2
Protein RER1 OS=Homo sapiens GN=RER1 PE=1 SV=1	RER1_HUMAN	23 kDa	2	0	1	1	1	1	0	2	0	1	2	2	0	0	0	1
Pescadillo homolog OS=Homo sapiens GN=PES1 PE=1 SV=1	PESC_HUMAN	68 kDa	2	1	2	2	2	1	2	3	0	0	1	2	1	2	0	0
C-1-tetrahydrofolate synthase, cytoplasmic OS=Homo sapiens GN=MTHFD1 PE=1 SV=3	C1TC_HUMAN	102 kDa	0	2	1	4	2	2	1	1	0	0	1	1	0	0	0	0
Coatomer subunit gamma-1 OS=Homo sapiens GN=COPG1 PE=1 SV=1	COPG1_HUMAN	98 kDa	1	1	2	2	1	4	3	2	0	0	0	0	0	0	0	0
GPI-anchor transamidase OS=Homo sapiens GN=PIGK PE=1 SV=2	GPI8_HUMAN	45 kDa	0	2	1	0	1	4	2	2	0	0	0	0	0	0	0	0
Insulin-like growth factor 2 mRNA-binding protein 1 OS=Homo sapiens GN=IGF2BP1 PE=1 SV=2	IF2B1_HUMAN	63 kDa	0	3	1	0	2	2	3	3	0	0	0	0	2	1	2	4
Mediator of RNA polymerase II transcription subunit 23 OS=Homo sapiens GN=MED23 PE=1 SV=2	MED23_HUMAN	156 kDa	1	0	2	2	1	4	2	1	0	0	0	0	0	0	0	0
Tyrosine-protein kinase Mer OS=Homo sapiens GN=MERTK PE=1 SV=2	MERTK_HUMAN	110 kDa	2	1	3	3	3	5	4	2	0	0	0	0	0	0	0	0
Transcription activator BRG1 OS=Homo sapiens GN=SMARCA4 PE=1 SV=2	SMCA4_HUMAN	185 kDa	1	2	1	1	3	5	2	1	0	0	0	0	0	1	1	1
Etoposide-induced protein 2.4 homolog OS=Homo sapiens GN=EI24 PE=1 SV=4	EI24_HUMAN	39 kDa	1	2	2	2	2	3	2	2	1	0	0	0	0	0	0	0
Importin subunit alpha-1 OS=Homo sapiens GN=KPNA2 PE=1 SV=1	IMA1_HUMAN	58 kDa	1	1	1	1	2	1	3	1	0	0	0	1	1	2	3	2
Tumor protein D54 OS=Homo sapiens GN=TPD52L2 PE=1 SV=2	TPD54_HUMAN	22 kDa	1	2	3	3	3	0	1	2	0	0	1	0	0	0	1	1
Polypyrimidine tract-binding protein 1 OS=Homo sapiens GN=PTBP1 PE=1 SV=1	PTBP1_HUMAN	57 kDa	1	1	3	1	1	0	1	2	0	0	0	0	1	1	1	2
Cleavage and polyadenylation specificity factor subunit 1 OS=Homo sapiens GN=CPSF1 PE=1 SV=2	CPSF1_HUMAN	161 kDa	1	1	0	1	2	3	2	1	0	0	0	1	0	0	2	1
Nuclear pore complex protein Nup107 OS=Homo sapiens GN=NUP107 PE=1 SV=1	NU107_HUMAN	106 kDa	0	2	1	1	1	1	1	1	0	0	0	0	0	0	1	1
Splicing factor U2AF 35 kDa subunit OS=Homo sapiens GN=U2AF1 PE=1 SV=3	U2AF1_HUMAN	28 kDa	1	2	0	0	0	0	0	1	1	1	1	1	2	1	1	1
U2 snRNP-associated SURP motif-containing protein OS=Homo sapiens GN=U2SURP PE=1 SV=2	SR140_HUMAN	118 kDa	1	1	1	2	2	2	2	1	0	0	1	1	0	0	0	0
Paired amphipathic helix protein Sin3a OS=Homo sapiens GN=SIN3A PE=1 SV=2	SIN3A_HUMAN	145 kDa	0	0	1	2	0	1	1	0	0	0	0	0	0	0	1	1
Acetyl-coenzyme A transporter 1 OS=Homo sapiens GN=SLC33A1 PE=1 SV=1	ACATN_HUMAN	61 kDa	1	1	1	3	2	1	3	2	0	0	1	1	0	0	0	1
Ribosome biogenesis protein BRX1 homolog OS=Homo sapiens GN=BRIX1 PE=1 SV=2	BRX1_HUMAN	41 kDa	1	0	1	0	2	2	4	1	0	0	0	0	0	0	1	0
Condensin complex subunit 3 OS=Homo sapiens GN=NCAPG PE=1 SV=1	CND3_HUMAN	114 kDa	1	4	2	4	1	4	3	2	0	0	0	0	0	0	0	0
Nuclear pore complex protein Nup93 OS=Homo sapiens GN=NUP93 PE=1 SV=2	NUP93_HUMAN	93 kDa	1	2	1	4	1	1	1	0	0	0	0	0	0	0	2	0
Ras-related protein Rab-2A OS=Homo sapiens GN=RAB2A PE=1 SV=1	RAB2A_HUMAN	24 kDa	2	2	3	6	2	2	1	2	0	0	0	0	0	0	0	0
4F2 cell-surface antigen heavy chain OS=Homo sapiens GN=SLC3A2 PE=1 SV=3	4F2_HUMAN	68 kDa	2	3	1	2	2	3	2	2	0	0	0	0	0	0	1	1
Probable ATP-dependent RNA helicase DDX10 OS=Homo sapiens GN=DDX10 PE=1 SV=2	DDX10_HUMAN	101 kDa	2	1	1	1	2	3	2	2	0	0	0	1	1	1	1	1
Ectopic P granules protein 5 homolog OS=Homo sapiens GN=EPG5 PE=2 SV=2	EPG5_HUMAN	292 kDa	0	1	1	2	2	2	2	1	0	0	0	0	0	0	0	0
Protein CYR61 OS=Homo sapiens GN=CYR61 PE=1 SV=1	CYR61_HUMAN	42 kDa	1	1	1	1	1	1	1	1	0	0	1	1	2	1	2	1
DNA mismatch repair protein Msh6 OS=Homo sapiens GN=MSH6 PE=1 SV=2	MSH6_HUMAN	153 kDa	1	0	1	1	3	1	2	1	0	0	0	0	0	0	0	0
EF-hand domain-containing protein D2 OS=Homo sapiens GN=EFHD2 PE=1 SV=1	EFHD2_HUMAN	27 kDa	1	1	0	0	2	2	1	2	0	0	0	0	0	0	1	1
Poly(rC)-binding protein 2 OS=Homo sapiens GN=PCBP2 PE=1 SV=1	PCBP2_HUMAN	39 kDa	3	3	3	2	3	3	3	4	0	0	2	4	4	3	4	3
Protein-S-isoprenylcysteine O-methyltransferase OS=Homo sapiens GN=ICMT PE=1 SV=1	ICMT_HUMAN	32 kDa	1	1	2	1	1	2	1	1	0	0	0	1	0	0	0	0
Chaperone activity of bc1 complex-like, mitochondrial OS=Homo sapiens GN=ADCK3 PE=1 SV=1	ADCK3_HUMAN	72 kDa	0	0	0	0	0	0	0	0	1	1	2	2	2	3	3	5
Dynactin subunit 1 OS=Homo sapiens GN=DCTN1 PE=1 SV=3	DCTN1_HUMAN	142 kDa	1	0	1	0	1	3	2	1	0	0	0	0	0	0	4	1
Elongation factor 1-delta OS=Homo sapiens GN=EEF1D PE=1 SV=5	EF1D_HUMAN	31 kDa	2	1	2	2	1	1	1	0	0	1	0	0	2	1	2	3
Regulator of nonsense transcripts 1 OS=Homo sapiens GN=UPF1 PE=1 SV=2	RENT1_HUMAN	124 kDa	0	0	0	0	0	0	2	1	0	0	0	0	1	1	3	2
Serine/threonine-protein kinase 4 OS=Homo sapiens GN=STK4 PE=1 SV=2	STK4_HUMAN	56 kDa	1	1	0	1	2	1	3	4	0	0	0	0	0	0	0	0
Zinc finger CCCH-type antiviral protein 1 OS=Homo sapiens GN=ZC3HAV1 PE=1 SV=3	ZCCHV_HUMAN	101 kDa	0	1	1	1	1	3	2	3	0	0	0	0	1	0	2	1
Ras-related protein Rab-5C OS=Homo sapiens GN=RAB5C PE=1 SV=2	RAB5C_HUMAN	23 kDa	2	1	2	2	3	2	2	2	0	0	1	1	0	0	0	0
WD40 repeat-containing protein SMU1 OS=Homo sapiens GN=SMU1 PE=1 SV=2	SMU1_HUMAN	58 kDa	0	0	0	0	0	0	0	0	0	0	2	0	2	1	2	3
60S ribosomal protein L19 OS=Homo sapiens GN=RPL19 PE=1 SV=1	RL19_HUMAN	23 kDa	1	1	1	1	1	2	2	2	0	1	1	1	2	2	1	1
Kinetochore-associated protein 1 OS=Homo sapiens GN=KNTC1 PE=1 SV=1	KNTC1_HUMAN	251 kDa	0	3	0	0	0	2	2	1	0	0	0	0	0	0	0	0
60S ribosomal protein L31 OS=Homo sapiens GN=RPL31 PE=1 SV=1	RL31_HUMAN	14 kDa	2	2	1	1	2	2	2	2	1	1	0	1	0	0	0	1
Interleukin-13 receptor subunit alpha-2 OS=Homo sapiens GN=IL13RA2 PE=1 SV=1	I13R2_HUMAN	44 kDa	1	0	2	1	1	2	2	0	0	0	0	0	0	0	1	0
Voltage-dependent anion-selective channel protein 3 OS=Homo sapiens GN=VDAC3 PE=1 SV=1	VDAC3_HUMAN	31 kDa	3	3	3	2	4	3	3	3	0	0	2	2	0	0	1	0
Probable dolichyl pyrophosphate Glc1Man9GlcNAc2 alpha-1,3-glucosyltransferase OS=Homo sapiens GN=ALG8 PE=1 SV=2	ALG8_HUMAN	60 kDa	2	0	2	3	2	2	2	1	0	0	0	0	0	0	0	1
60S ribosomal protein L28 OS=Homo sapiens GN=RPL28 PE=1 SV=3	RL28_HUMAN	16 kDa	1	1	2	2	2	1	1	3	0	1	0	0	1	0	1	0
Cytochrome c oxidase subunit 4 isoform 1, mitochondrial OS=Homo sapiens GN=COX4I1 PE=1 SV=1	COX41_HUMAN	20 kDa	1	2	1	1	1	3	1	1	0	0	0	1	0	0	0	0
T-complex protein 1 subunit zeta OS=Homo sapiens GN=CCT6A PE=1 SV=3	TCPZ_HUMAN	58 kDa	1	2	1	1	0	1	1	2	0	0	0	0	0	1	1	1
Dolichyl-diphosphooligosaccharide--protein glycosyltransferase subunit STT3B OS=Homo sapiens GN=STT3B PE=1 SV=1	STT3B_HUMAN	94 kDa	2	1	2	3	2	3	2	2	0	0	1	0	0	0	0	0
Tetratricopeptide repeat protein 27 OS=Homo sapiens GN=TTC27 PE=1 SV=1	TTC27_HUMAN	97 kDa	3	1	1	2	2	3	1	0	0	0	0	0	0	0	0	0
Atlastin-3 OS=Homo sapiens GN=ATL3 PE=1 SV=1	ATLA3_HUMAN	61 kDa	2	1	3	2	2	1	1	1	0	0	0	0	0	0	1	0
Paraspeckle component 1 OS=Homo sapiens GN=PSPC1 PE=1 SV=1	PSPC1_HUMAN	59 kDa	2	2	0	1	1	2	1	1	1	0	1	1	0	0	1	2
Cytochrome c oxidase subunit 2 OS=Homo sapiens GN=MT-CO2 PE=1 SV=1	COX2_HUMAN	26 kDa	2	0	1	1	2	1	2	1	1	1	1	1	0	0	1	1
Elongation of very long chain fatty acids protein 1 OS=Homo sapiens GN=ELOVL1 PE=1 SV=1	ELOV1_HUMAN	33 kDa	1	2	2	2	1	1	1	2	2	2	2	2	0	0	1	0
Large proline-rich protein BAG6 OS=Homo sapiens GN=BAG6 PE=1 SV=2	BAG6_HUMAN	119 kDa	1	1	1	1	1	2	1	2	0	0	0	0	1	0	1	1
Transmembrane emp24 domain-containing protein 10 OS=Homo sapiens GN=TMED10 PE=1 SV=2	TMEDA_HUMAN	25 kDa	2	1	1	2	2	1	2	1	0	0	2	1	0	0	0	1
Choline/ethanolaminephosphotransferase 1 OS=Homo sapiens GN=CEPT1 PE=1 SV=1	CEPT1_HUMAN	47 kDa	1	1	1	1	1	1	1	2	0	0	0	0	0	0	0	0
ATP-dependent RNA helicase DHX29 OS=Homo sapiens GN=DHX29 PE=1 SV=2	DHX29_HUMAN	155 kDa	0	0	0	0	1	1	1	1	0	0	0	0	0	0	1	2
U2 small nuclear ribonucleoprotein B'' OS=Homo sapiens GN=SNRPB2 PE=1 SV=1	RU2B_HUMAN	25 kDa	2	0	1	1	0	2	2	0	2	0	0	0	2	2	2	0
U1 small nuclear ribonucleoprotein A OS=Homo sapiens GN=SNRPA PE=1 SV=3	SNRPA_HUMAN	31 kDa	0	0	0	0	0	0	0	0	0	0	0	0	0	0	2	0
Sec1 family domain-containing protein 1 OS=Homo sapiens GN=SCFD1 PE=1 SV=4	SCFD1_HUMAN	72 kDa	1	3	3	1	0	2	1	1	0	0	0	0	0	0	0	0
GPI transamidase component PIG-S OS=Homo sapiens GN=PIGS PE=1 SV=3	PIGS_HUMAN	62 kDa	2	3	1	1	2	0	2	2	0	0	0	0	0	0	1	0
Keratin, type II cytoskeletal 1b OS=Homo sapiens GN=KRT77 PE=2 SV=3	K2C1B_HUMAN	62 kDa	4	5	3	3	0	0	3	3	3	3	4	4	3	0	2	2
Striatin OS=Homo sapiens GN=STRN PE=1 SV=4	STRN_HUMAN	86 kDa	1	0	2	1	1	1	2	1	0	0	0	0	0	0	1	1
Neutral cholesterol ester hydrolase 1 OS=Homo sapiens GN=NCEH1 PE=1 SV=3	NCEH1_HUMAN	46 kDa	1	2	2	2	2	2	2	1	0	0	0	0	0	0	0	0
tRNA (cytosine(34)-C(5))-methyltransferase OS=Homo sapiens GN=NSUN2 PE=1 SV=2	NSUN2_HUMAN	86 kDa	0	0	0	2	0	0	0	0	0	0	2	1	1	1	3	2
Translocating chain-associated membrane protein 2 OS=Homo sapiens GN=TRAM2 PE=1 SV=1	TRAM2_HUMAN	43 kDa	1	0	1	2	0	1	2	0	0	0	0	0	0	0	0	0
KH domain-containing, RNA-binding, signal transduction-associated protein 1 OS=Homo sapiens GN=KHDRBS1 PE=1 SV=1	KHDR1_HUMAN	48 kDa	1	0	1	1	0	0	1	1	0	0	2	2	1	1	1	1
Myeloid-associated differentiation marker OS=Homo sapiens GN=MYADM PE=1 SV=2	MYADM_HUMAN	35 kDa	2	2	2	1	2	1	1	1	0	0	1	1	0	0	0	1
Nucleolar protein 10 OS=Homo sapiens GN=NOL10 PE=1 SV=1	NOL10_HUMAN	80 kDa	0	0	0	1	2	1	1	1	0	0	0	0	1	0	1	2
ATP synthase subunit gamma, mitochondrial OS=Homo sapiens GN=ATP5C1 PE=1 SV=1	ATPG_HUMAN	33 kDa	2	0	2	1	2	1	1	1	0	0	0	1	0	0	1	0
Septin-11 OS=Homo sapiens GN=SEPT11 PE=1 SV=3	SEP11_HUMAN	49 kDa	1	3	0	0	1	2	0	0	0	0	1	3	1	2	3	1
Septin-6 OS=Homo sapiens GN=SEPT6 PE=1 SV=4	SEPT6_HUMAN	50 kDa	0	0	0	0	0	0	0	0	0	0	0	0	0	0	0	0
WASH complex subunit strumpellin OS=Homo sapiens GN=KIAA0196 PE=1 SV=1	STRUM_HUMAN	134 kDa	0	2	0	0	2	1	3	3	0	0	0	0	0	0	0	0
DNA-(apurinic or apyrimidinic site) lyase OS=Homo sapiens GN=APEX1 PE=1 SV=2	APEX1_HUMAN	36 kDa	0	0	0	0	0	0	0	1	1	1	1	1	1	1	3	2
Calcium/calmodulin-dependent protein kinase type 1D OS=Homo sapiens GN=CAMK1D PE=1 SV=1	KCC1D_HUMAN	43 kDa	0	1	2	2	1	2	2	2	0	0	0	0	0	0	0	0
Gamma-interferon-inducible protein 16 OS=Homo sapiens GN=IFI16 PE=1 SV=3	IF16_HUMAN	88 kDa	0	0	2	1	2	1	0	0	0	0	1	1	1	2	2	1
Membrane-associated tyrosine- and threonine-specific cdc2-inhibitory kinase OS=Homo sapiens GN=PKMYT1 PE=1 SV=1	PMYT1_HUMAN	55 kDa	1	1	2	2	1	2	2	1	0	0	0	0	0	0	1	2
Acylglycerol kinase, mitochondrial OS=Homo sapiens GN=AGK PE=1 SV=2	AGK_HUMAN	47 kDa	0	1	1	2	0	2	0	0	0	0	1	1	0	0	0	1
Glycogen [starch] synthase, muscle OS=Homo sapiens GN=GYS1 PE=1 SV=2	GYS1_HUMAN	84 kDa	0	0	1	0	0	2	1	1	0	0	1	2	1	2	0	2
Signal recognition particle receptor subunit beta OS=Homo sapiens GN=SRPRB PE=1 SV=3	SRPRB_HUMAN	30 kDa	0	1	2	1	0	1	2	0	0	0	0	0	0	0	0	0
Pleiotropic regulator 1 OS=Homo sapiens GN=PLRG1 PE=1 SV=1	PLRG1_HUMAN	57 kDa	0	1	1	0	1	1	2	2	0	0	0	1	1	1	0	0
Sigma non-opioid intracellular receptor 1 OS=Homo sapiens GN=SIGMAR1 PE=1 SV=1	SGMR1_HUMAN	25 kDa	2	2	3	2	0	1	1	2	0	0	2	2	0	0	1	0
ER lumen protein-retaining receptor 1 OS=Homo sapiens GN=KDELR1 PE=1 SV=1	ERD21_HUMAN (+1)	25 kDa	1	1	1	2	2	1	1	1	0	0	1	1	0	0	0	0
Suppressor of SWI4 1 homolog OS=Homo sapiens GN=PPAN PE=1 SV=1	SSF1_HUMAN	53 kDa	0	2	1	1	2	1	1	2	0	0	0	1	1	1	1	1
ER lumen protein-retaining receptor 3 OS=Homo sapiens GN=KDELR3 PE=2 SV=1	ERD23_HUMAN	25 kDa	2	2	2	1	1	2	2	1	0	0	0	0	0	0	0	0
Reticulon-4 OS=Homo sapiens GN=RTN4 PE=1 SV=2	RTN4_HUMAN	130 kDa	2	2	1	2	2	1	1	1	0	0	1	0	0	0	0	0
Putative pre-mRNA-splicing factor ATP-dependent RNA helicase DHX16 OS=Homo sapiens GN=DHX16 PE=1 SV=2	DHX16_HUMAN	119 kDa	0	0	0	0	0	0	0	0	0	0	2	1	1	4	2	3
Engulfment and cell motility protein 2 OS=Homo sapiens GN=ELMO2 PE=1 SV=2	ELMO2_HUMAN	83 kDa	1	2	0	1	1	3	2	1	0	0	0	0	0	0	0	0
Transmembrane 9 superfamily member 2 OS=Homo sapiens GN=TM9SF2 PE=1 SV=1	TM9S2_HUMAN	76 kDa	1	3	1	3	1	1	1	3	0	0	0	0	0	0	0	0
UDP-glucose:glycoprotein glucosyltransferase 1 OS=Homo sapiens GN=UGGT1 PE=1 SV=3	UGGG1_HUMAN	177 kDa	0	0	3	1	1	1	1	0	0	0	0	0	0	0	1	0
Insulin-like growth factor 2 mRNA-binding protein 2 OS=Homo sapiens GN=IGF2BP2 PE=1 SV=2	IF2B2_HUMAN	66 kDa	0	0	2	1	1	1	3	2	0	0	0	0	1	3	3	0
Myosin regulatory light chain 12A OS=Homo sapiens GN=MYL12A PE=1 SV=2	ML12A_HUMAN (+1)	20 kDa	0	0	0	1	0	0	0	0	2	2	3	2	1	0	1	0
28S ribosomal protein S22, mitochondrial OS=Homo sapiens GN=MRPS22 PE=1 SV=1	RT22_HUMAN	41 kDa	1	1	0	1	1	3	1	1	0	0	1	0	0	0	1	2
5'-AMP-activated protein kinase subunit gamma-1 OS=Homo sapiens GN=PRKAG1 PE=1 SV=1	AAKG1_HUMAN	38 kDa	2	2	1	1	2	2	1	1	0	0	0	0	0	0	0	0
Phosphatidylserine synthase 2 OS=Homo sapiens GN=PTDSS2 PE=1 SV=1	PTSS2_HUMAN	56 kDa	0	1	2	1	2	1	1	1	0	0	0	0	0	0	0	0
40S ribosomal protein S24 OS=Homo sapiens GN=RPS24 PE=1 SV=1	RS24_HUMAN	15 kDa	1	1	2	1	0	2	3	1	0	0	0	1	0	0	1	1
Probable ATP-dependent RNA helicase DDX6 OS=Homo sapiens GN=DDX6 PE=1 SV=2	DDX6_HUMAN	54 kDa	0	0	0	0	0	0	2	1	0	0	1	0	0	0	1	0
Eukaryotic translation initiation factor 2A OS=Homo sapiens GN=EIF2A PE=1 SV=3	EIF2A_HUMAN	65 kDa	0	0	0	0	0	0	0	0	0	0	1	2	0	0	0	0
Cleavage and polyadenylation specificity factor subunit 5 OS=Homo sapiens GN=NUDT21 PE=1 SV=1	CPSF5_HUMAN	26 kDa	0	0	0	0	0	0	0	0	0	1	1	2	0	1	1	2
Hornerin OS=Homo sapiens GN=HRNR PE=1 SV=2	HORN_HUMAN	282 kDa	0	2	1	1	2	0	1	0	1	2	0	0	0	0	2	2
Condensin complex subunit 1 OS=Homo sapiens GN=NCAPD2 PE=1 SV=3	CND1_HUMAN	157 kDa	1	4	0	1	1	2	2	2	0	0	0	0	0	0	0	0
Protein lunapark OS=Homo sapiens GN=LNP PE=1 SV=2	LNP_HUMAN	48 kDa	1	0	4	4	1	1	1	0	0	0	0	0	0	0	0	0
Mixed lineage kinase domain-like protein OS=Homo sapiens GN=MLKL PE=1 SV=1	MLKL_HUMAN	54 kDa	0	0	0	0	0	0	0	0	0	0	0	0	1	2	5	3
ATP-dependent RNA helicase DHX36 OS=Homo sapiens GN=DHX36 PE=1 SV=2	DHX36_HUMAN	115 kDa	1	1	1	0	1	2	3	2	0	0	0	0	0	0	1	1
60S ribosomal protein L36 OS=Homo sapiens GN=RPL36 PE=1 SV=3	RL36_HUMAN	12 kDa	0	0	0	0	0	0	0	0	0	1	0	1	1	2	3	2
T-complex protein 1 subunit delta OS=Homo sapiens GN=CCT4 PE=1 SV=4	TCPD_HUMAN	58 kDa	1	1	0	0	0	1	1	0	0	0	0	0	0	2	1	3
Aladin OS=Homo sapiens GN=AAAS PE=1 SV=1	AAAS_HUMAN	60 kDa	1	1	2	1	2	1	2	1	0	0	0	0	0	0	0	0
High mobility group protein B2 OS=Homo sapiens GN=HMGB2 PE=1 SV=2	HMGB2_HUMAN	24 kDa	0	0	0	0	0	0	0	0	1	3	1	5	2	1	1	2
Sodium-coupled neutral amino acid transporter 2 OS=Homo sapiens GN=SLC38A2 PE=1 SV=2	S38A2_HUMAN	56 kDa	2	2	2	2	2	2	1	2	0	0	0	0	0	0	1	0
Cleft lip and palate transmembrane protein 1-like protein OS=Homo sapiens GN=CLPTM1L PE=1 SV=1	CLP1L_HUMAN	62 kDa	2	2	1	2	2	2	1	2	0	0	1	1	0	0	0	0
Ubiquitin-associated protein 2-like OS=Homo sapiens GN=UBAP2L PE=1 SV=2	UBP2L_HUMAN	115 kDa	0	1	0	1	2	1	1	2	0	0	0	0	0	1	0	2
Zinc finger CCCH domain-containing protein 15 OS=Homo sapiens GN=ZC3H15 PE=1 SV=1	ZC3HF_HUMAN	49 kDa	0	0	1	0	0	0	0	0	0	0	2	2	2	2	2	1
DNA replication licensing factor MCM3 OS=Homo sapiens GN=MCM3 PE=1 SV=3	MCM3_HUMAN	91 kDa	0	1	1	1	0	1	2	1	0	0	0	0	0	2	1	1
Pumilio domain-containing protein KIAA0020 OS=Homo sapiens GN=KIAA0020 PE=1 SV=3	K0020_HUMAN	74 kDa	0	1	0	0	0	1	0	1	0	0	0	0	2	1	1	0
Gelsolin OS=Homo sapiens GN=GSN PE=1 SV=1	GELS_HUMAN	86 kDa	0	0	1	1	0	0	0	0	0	0	2	1	1	1	2	1
Periodic tryptophan protein 1 homolog OS=Homo sapiens GN=PWP1 PE=1 SV=1	PWP1_HUMAN	56 kDa	0	0	0	0	0	1	0	0	0	0	1	0	1	2	2	2
Protein disulfide-isomerase A6 OS=Homo sapiens GN=PDIA6 PE=1 SV=1	PDIA6_HUMAN	48 kDa	0	0	2	2	0	1	1	2	0	0	0	1	0	0	2	3
THO complex subunit 2 OS=Homo sapiens GN=THOC2 PE=1 SV=2	THOC2_HUMAN	183 kDa	1	3	0	0	0	3	1	0	0	0	0	0	0	0	1	0
CD44 antigen OS=Homo sapiens GN=CD44 PE=1 SV=3	CD44_HUMAN	82 kDa	1	3	1	2	2	2	1	0	0	0	0	0	0	0	0	0
Aspartyl/asparaginyl beta-hydroxylase OS=Homo sapiens GN=ASPH PE=1 SV=3	ASPH_HUMAN	86 kDa	1	2	0	1	0	0	0	0	0	0	0	0	0	0	3	2
Perilipin-3 OS=Homo sapiens GN=PLIN3 PE=1 SV=3	PLIN3_HUMAN	47 kDa	2	1	1	2	2	1	2	2	0	0	0	0	0	0	0	0
Programmed cell death protein 6 OS=Homo sapiens GN=PDCD6 PE=1 SV=1	PDCD6_HUMAN	22 kDa	0	1	1	0	0	1	0	0	0	0	1	2	1	1	2	2
Constitutive coactivator of PPAR-gamma-like protein 1 OS=Homo sapiens GN=FAM120A PE=1 SV=2	F120A_HUMAN	122 kDa	0	2	0	0	0	0	1	0	0	0	0	0	0	0	2	0
ATP synthase subunit O, mitochondrial OS=Homo sapiens GN=ATP5O PE=1 SV=1	ATPO_HUMAN	23 kDa	1	1	1	2	0	2	1	0	0	0	0	1	0	0	1	1
Glutamate-rich WD repeat-containing protein 1 OS=Homo sapiens GN=GRWD1 PE=1 SV=1	GRWD1_HUMAN	49 kDa	2	2	1	1	2	1	1	2	0	0	0	0	0	2	1	1
NHP2-like protein 1 OS=Homo sapiens GN=NHP2L1 PE=1 SV=3	NH2L1_HUMAN	14 kDa	1	1	1	0	2	1	1	1	1	0	1	1	1	1	1	1
E3 ubiquitin-protein ligase synoviolin OS=Homo sapiens GN=SYVN1 PE=1 SV=2	SYVN1_HUMAN	68 kDa	2	1	2	2	1	2	1	2	0	0	0	0	0	0	0	0
THO complex subunit 4 OS=Homo sapiens GN=ALYREF PE=1 SV=3	THOC4_HUMAN	27 kDa	1	2	1	1	2	0	0	0	0	0	1	1	1	1	1	2
Myosin light polypeptide 6 OS=Homo sapiens GN=MYL6 PE=1 SV=2	MYL6_HUMAN	17 kDa	0	1	1	0	0	0	0	1	1	1	1	1	1	0	2	1
Ubiquitin carboxyl-terminal hydrolase 24 OS=Homo sapiens GN=USP24 PE=1 SV=3	UBP24_HUMAN	294 kDa	0	1	1	2	0	1	1	1	0	0	0	0	0	0	0	0
DnaJ homolog subfamily C member 10 OS=Homo sapiens GN=DNAJC10 PE=1 SV=2	DJC10_HUMAN	91 kDa	0	0	1	1	2	1	1	0	0	0	1	1	0	0	0	0
Extended synaptotagmin-1 OS=Homo sapiens GN=ESYT1 PE=1 SV=1	ESYT1_HUMAN	123 kDa	0	0	1	1	0	1	3	1	0	0	0	0	0	0	1	0
TELO2-interacting protein 1 homolog OS=Homo sapiens GN=TTI1 PE=1 SV=3	TTI1_HUMAN	122 kDa	1	1	2	3	1	2	1	2	0	0	0	0	0	0	0	0
Apoptosis regulator BAX OS=Homo sapiens GN=BAX PE=1 SV=1	BAX_HUMAN	21 kDa	2	2	3	3	2	0	1	1	0	0	0	0	0	0	0	0
3-ketodihydrosphingosine reductase OS=Homo sapiens GN=KDSR PE=1 SV=1	KDSR_HUMAN	36 kDa	1	1	2	2	2	2	2	2	0	0	0	0	0	0	0	0
Sorting nexin-9 OS=Homo sapiens GN=SNX9 PE=1 SV=1	SNX9_HUMAN	67 kDa	0	1	0	2	0	2	1	1	0	0	0	0	0	0	1	0
Phosphoglycerate kinase 1 OS=Homo sapiens GN=PGK1 PE=1 SV=3	PGK1_HUMAN	45 kDa	0	0	0	2	0	0	0	0	0	0	2	1	0	0	0	1
Serine/threonine-protein kinase A-Raf OS=Homo sapiens GN=ARAF PE=1 SV=2	ARAF_HUMAN	68 kDa	0	0	0	0	0	0	1	0	0	0	0	0	1	2	1	2
RAF proto-oncogene serine/threonine-protein kinase OS=Homo sapiens GN=RAF1 PE=1 SV=1	RAF1_HUMAN	73 kDa	0	0	0	0	0	0	0	0	0	0	0	0	1	1	1	0
Flotillin-1 OS=Homo sapiens GN=FLOT1 PE=1 SV=3	FLOT1_HUMAN	47 kDa	0	1	0	0	3	2	1	2	0	0	0	0	0	0	0	0
Far upstream element-binding protein 2 OS=Homo sapiens GN=KHSRP PE=1 SV=4	FUBP2_HUMAN	73 kDa	1	1	1	0	1	0	0	0	0	0	0	0	1	1	2	3
Transducin beta-like protein 3 OS=Homo sapiens GN=TBL3 PE=1 SV=2	TBL3_HUMAN	89 kDa	0	1	0	0	2	3	1	1	0	0	0	0	0	1	2	1
NADH-ubiquinone oxidoreductase chain 5 OS=Homo sapiens GN=MT-ND5 PE=1 SV=2	NU5M_HUMAN	67 kDa	0	2	0	0	2	1	3	1	0	0	0	0	0	0	0	0
Protein disulfide-isomerase OS=Homo sapiens GN=P4HB PE=1 SV=3	PDIA1_HUMAN	57 kDa	0	0	1	3	0	0	1	1	0	0	0	0	0	0	1	1
Rab-like protein 3 OS=Homo sapiens GN=RABL3 PE=1 SV=1	RABL3_HUMAN	26 kDa	0	1	1	2	1	2	0	0	0	0	0	0	0	0	0	0
Protein kinase C delta type OS=Homo sapiens GN=PRKCD PE=1 SV=2	KPCD_HUMAN	78 kDa	1	1	1	1	0	2	1	1	0	0	0	0	0	0	0	0
Exosome complex component RRP42 OS=Homo sapiens GN=EXOSC7 PE=1 SV=3	EXOS7_HUMAN	32 kDa	1	1	1	1	1	1	2	1	0	0	0	0	0	1	2	1
D-3-phosphoglycerate dehydrogenase OS=Homo sapiens GN=PHGDH PE=1 SV=4	SERA_HUMAN	57 kDa	1	1	2	1	1	1	2	1	0	0	0	0	0	0	1	0
Microtubule-associated protein 4 OS=Homo sapiens GN=MAP4 PE=1 SV=3	MAP4_HUMAN	121 kDa	0	1	1	1	0	0	0	0	1	1	1	2	0	1	0	1
Unconventional myosin-Ie OS=Homo sapiens GN=MYO1E PE=1 SV=2	MYO1E_HUMAN	127 kDa	0	1	0	0	2	1	1	1	0	0	0	0	0	0	2	0
Protein SETSIP OS=Homo sapiens GN=SETSIP PE=1 SV=1	SETLP_HUMAN (+1)	35 kDa	1	0	0	1	0	0	0	0	0	0	1	0	0	0	2	1
Activin receptor type-1B OS=Homo sapiens GN=ACVR1B PE=1 SV=1	ACV1B_HUMAN	57 kDa	0	0	0	0	0	0	0	0	0	0	0	0	7	6	3	7
Peptidyl-prolyl cis-trans isomerase NIMA-interacting 4 OS=Homo sapiens GN=PIN4 PE=1 SV=1	PIN4_HUMAN	14 kDa	0	0	1	0	0	0	0	0	1	1	3	3	1	1	1	1
Cleavage and polyadenylation specificity factor subunit 6 OS=Homo sapiens GN=CPSF6 PE=1 SV=2	CPSF6_HUMAN	59 kDa	0	0	0	1	0	0	0	0	0	0	3	2	0	2	2	3
Developmentally-regulated GTP-binding protein 1 OS=Homo sapiens GN=DRG1 PE=1 SV=1	DRG1_HUMAN	41 kDa	0	0	1	0	0	1	0	0	0	0	0	1	1	1	3	3
Bone morphogenetic protein receptor type-1A OS=Homo sapiens GN=BMPR1A PE=1 SV=2	BMR1A_HUMAN	60 kDa	0	0	0	0	0	0	0	0	0	0	1	0	1	1	2	2
Long-chain-fatty-acid--CoA ligase 4 OS=Homo sapiens GN=ACSL4 PE=1 SV=2	ACSL4_HUMAN	79 kDa	2	2	2	3	2	2	2	3	0	0	0	0	0	0	0	0
Nuclear pore complex protein Nup98-Nup96 OS=Homo sapiens GN=NUP98 PE=1 SV=4	NUP98_HUMAN	198 kDa	0	2	0	0	1	1	1	0	0	0	0	0	0	0	0	0
Replication factor C subunit 1 OS=Homo sapiens GN=RFC1 PE=1 SV=4	RFC1_HUMAN	128 kDa	0	2	0	1	1	2	2	1	0	0	0	0	0	0	0	0
Probable ATP-dependent RNA helicase DDX20 OS=Homo sapiens GN=DDX20 PE=1 SV=2	DDX20_HUMAN	92 kDa	0	0	1	0	1	2	2	1	0	0	0	0	0	0	0	0
Heterochromatin protein 1-binding protein 3 OS=Homo sapiens GN=HP1BP3 PE=1 SV=1	HP1B3_HUMAN	61 kDa	0	0	1	0	0	2	1	2	0	0	0	0	0	1	0	1
NSFL1 cofactor p47 OS=Homo sapiens GN=NSFL1C PE=1 SV=2	NSF1C_HUMAN	41 kDa	0	1	1	1	2	1	1	2	0	0	0	0	0	0	1	1
La-related protein 7 OS=Homo sapiens GN=LARP7 PE=1 SV=1	LARP7_HUMAN	67 kDa	1	1	1	1	2	2	2	1	0	0	0	0	1	0	0	1
RNA 3'-terminal phosphate cyclase-like protein OS=Homo sapiens GN=RCL1 PE=1 SV=3	RCL1_HUMAN	41 kDa	0	0	0	0	1	2	1	1	0	0	0	0	0	0	0	0
Fatty acyl-CoA reductase 1 OS=Homo sapiens GN=FAR1 PE=1 SV=1	FACR1_HUMAN	59 kDa	0	0	1	1	0	2	0	1	0	0	0	0	1	0	0	0
Antigen peptide transporter 2 OS=Homo sapiens GN=TAP2 PE=1 SV=1	TAP2_HUMAN	76 kDa	0	0	1	2	0	0	1	1	0	0	0	0	0	0	0	0
Guanine nucleotide-binding protein G(k) subunit alpha OS=Homo sapiens GN=GNAI3 PE=1 SV=3	GNAI3_HUMAN	41 kDa	1	2	1	0	1	3	1	1	0	0	0	0	0	0	0	0
Pachytene checkpoint protein 2 homolog OS=Homo sapiens GN=TRIP13 PE=1 SV=2	PCH2_HUMAN	49 kDa	1	0	2	1	1	1	1	1	0	0	0	0	0	0	2	0
Heterogeneous nuclear ribonucleoprotein D-like OS=Homo sapiens GN=HNRNPDL PE=1 SV=3	HNRDL_HUMAN	46 kDa	1	0	1	1	1	2	1	1	2	2	1	2	1	1	2	0
Ras-related C3 botulinum toxin substrate 1 OS=Homo sapiens GN=RAC1 PE=1 SV=1	RAC1_HUMAN	21 kDa	0	0	2	2	0	0	0	0	0	0	1	1	0	0	1	0
Ras-related C3 botulinum toxin substrate 2 OS=Homo sapiens GN=RAC2 PE=1 SV=1	RAC2_HUMAN	21 kDa	0	0	0	0	0	0	0	0	0	0	0	0	0	0	0	0
GPI ethanolamine phosphate transferase 2 OS=Homo sapiens GN=PIGG PE=1 SV=1	PIGG_HUMAN	108 kDa	0	0	1	1	0	2	1	0	0	0	0	0	0	0	0	0
Phosphatidate cytidylyltransferase 2 OS=Homo sapiens GN=CDS2 PE=1 SV=1	CDS2_HUMAN	51 kDa	1	1	2	1	1	1	1	1	0	0	1	1	0	0	0	1
D-tyrosyl-tRNA(Tyr) deacylase 1 OS=Homo sapiens GN=DTD1 PE=1 SV=2	DTD1_HUMAN	23 kDa	0	0	0	0	0	0	0	0	0	0	2	2	1	1	2	1
Rho-related GTP-binding protein RhoF OS=Homo sapiens GN=RHOF PE=1 SV=1	RHOF_HUMAN	24 kDa	0	1	1	1	2	2	2	1	0	0	0	0	0	0	0	0
CCAAT/enhancer-binding protein zeta OS=Homo sapiens GN=CEBPZ PE=1 SV=3	CEBPZ_HUMAN	121 kDa	0	0	1	0	0	1	0	1	0	0	0	0	0	1	2	0
Endoplasmic reticulum resident protein 29 OS=Homo sapiens GN=ERP29 PE=1 SV=4	ERP29_HUMAN	29 kDa	0	0	2	1	0	0	0	0	0	0	2	2	0	1	1	1
Septin-9 OS=Homo sapiens GN=SEPT9 PE=1 SV=2	SEPT9_HUMAN	65 kDa	0	1	0	0	0	0	0	0	0	0	0	0	1	1	2	0
Importin-11 OS=Homo sapiens GN=IPO11 PE=1 SV=1	IPO11_HUMAN	113 kDa	1	2	1	1	1	1	0	0	0	0	0	0	0	0	0	0
Gamma-tubulin complex component 3 OS=Homo sapiens GN=TUBGCP3 PE=1 SV=2	GCP3_HUMAN	104 kDa	0	1	2	0	2	1	0	0	0	0	0	0	0	0	0	0
Ribosome production factor 2 homolog OS=Homo sapiens GN=RPF2 PE=1 SV=2	RPF2_HUMAN	36 kDa	0	1	1	0	1	1	2	2	0	0	0	0	0	0	0	0
Signal peptidase complex catalytic subunit SEC11A OS=Homo sapiens GN=SEC11A PE=1 SV=1	SC11A_HUMAN	21 kDa	1	2	0	1	2	0	1	0	0	0	0	0	0	0	0	0
Thyroid hormone receptor-associated protein 3 OS=Homo sapiens GN=THRAP3 PE=1 SV=2	TR150_HUMAN	109 kDa	0	2	0	0	0	0	0	0	0	0	1	0	0	1	1	0
Epithelial discoidin domain-containing receptor 1 OS=Homo sapiens GN=DDR1 PE=1 SV=1	DDR1_HUMAN	101 kDa	0	0	0	0	0	0	0	0	0	0	0	0	1	2	0	0
Ubiquitin-like modifier-activating enzyme 1 OS=Homo sapiens GN=UBA1 PE=1 SV=3	UBA1_HUMAN	118 kDa	0	0	4	4	0	0	0	0	0	0	0	0	0	0	0	0
L-lactate dehydrogenase A chain OS=Homo sapiens GN=LDHA PE=1 SV=2	LDHA_HUMAN	37 kDa	0	0	1	2	0	0	0	0	0	0	2	2	0	0	1	2
Tenascin OS=Homo sapiens GN=TNC PE=1 SV=3	TENA_HUMAN	241 kDa	1	1	0	0	0	1	1	0	0	0	0	0	2	1	2	2
General transcription factor 3C polypeptide 3 OS=Homo sapiens GN=GTF3C3 PE=1 SV=1	TF3C3_HUMAN	101 kDa	0	1	1	1	1	1	1	1	0	0	0	0	0	0	2	0
Transmembrane emp24 domain-containing protein 9 OS=Homo sapiens GN=TMED9 PE=1 SV=2	TMED9_HUMAN	27 kDa	1	2	2	1	1	0	0	0	0	0	0	0	0	0	0	0
Guanine nucleotide-binding protein G(i) subunit alpha-2 OS=Homo sapiens GN=GNAI2 PE=1 SV=3	GNAI2_HUMAN	40 kDa	1	2	1	1	1	2	1	0	0	0	0	0	0	0	1	2
Splicing factor 3A subunit 2 OS=Homo sapiens GN=SF3A2 PE=1 SV=2	SF3A2_HUMAN	49 kDa	1	1	0	0	0	0	0	1	0	0	0	1	2	0	1	1
Derlin-1 OS=Homo sapiens GN=DERL1 PE=1 SV=1	DERL1_HUMAN	29 kDa	0	1	2	1	0	1	1	1	0	0	0	0	0	0	0	0
Calnexin OS=Homo sapiens GN=CANX PE=1 SV=2	CALX_HUMAN	68 kDa	1	0	1	1	0	2	0	0	0	0	0	0	0	0	0	0
Endoplasmic reticulum metallopeptidase 1 OS=Homo sapiens GN=ERMP1 PE=1 SV=2	ERMP1_HUMAN	100 kDa	1	1	2	1	1	1	1	0	0	0	0	0	0	0	0	0
Caseinolytic peptidase B protein homolog OS=Homo sapiens GN=CLPB PE=1 SV=1	CLPB_HUMAN	79 kDa	0	0	0	1	0	0	0	0	0	0	1	2	0	0	1	1
Serine/threonine-protein phosphatase 2A 65 kDa regulatory subunit A alpha isoform OS=Homo sapiens GN=PPP2R1A PE=1 SV=4	2AAA_HUMAN	65 kDa	0	2	1	0	0	1	0	0	0	0	0	0	0	0	0	0
PHD finger protein 6 OS=Homo sapiens GN=PHF6 PE=1 SV=1	PHF6_HUMAN	41 kDa	0	0	0	0	0	0	0	0	0	0	1	1	0	1	2	1
Nuclease-sensitive element-binding protein 1 OS=Homo sapiens GN=YBX1 PE=1 SV=3	YBOX1_HUMAN	36 kDa	1	2	1	1	2	2	0	0	0	0	0	0	1	1	0	1
Ran-binding protein 6 OS=Homo sapiens GN=RANBP6 PE=1 SV=2	RNBP6_HUMAN	125 kDa	2	2	1	2	3	2	3	3	0	0	0	0	0	0	0	0
Flotillin-2 OS=Homo sapiens GN=FLOT2 PE=1 SV=2	FLOT2_HUMAN	47 kDa	0	3	0	0	1	3	0	2	0	0	0	0	0	0	0	0
Calreticulin OS=Homo sapiens GN=CALR PE=1 SV=1	CALR_HUMAN	48 kDa	0	0	2	2	0	0	0	0	0	0	0	0	0	0	1	1
Complement component 1 Q subcomponent-binding protein, mitochondrial OS=Homo sapiens GN=C1QBP PE=1 SV=1	C1QBP_HUMAN	31 kDa	1	1	0	0	1	2	1	2	0	0	0	0	0	0	1	1
Neuropathy target esterase OS=Homo sapiens GN=PNPLA6 PE=1 SV=2	PLPL6_HUMAN	150 kDa	1	1	1	0	1	2	1	2	0	0	0	0	0	0	0	0
Neutral amino acid transporter B(0) OS=Homo sapiens GN=SLC1A5 PE=1 SV=2	AAAT_HUMAN	57 kDa	1	2	1	1	1	1	1	1	0	0	0	0	0	0	1	0
Splicing factor 3B subunit 6 OS=Homo sapiens GN=SF3B6 PE=1 SV=1	SF3B6_HUMAN	15 kDa	0	2	1	1	1	1	1	1	0	0	0	0	0	0	1	1
Transmembrane protein 41A OS=Homo sapiens GN=TMEM41A PE=2 SV=1	TM41A_HUMAN	30 kDa	1	1	0	0	1	2	2	1	0	0	0	0	0	0	0	0
RING finger protein 121 OS=Homo sapiens GN=RNF121 PE=1 SV=1	RN121_HUMAN	38 kDa	1	1	2	2	1	1	1	1	0	0	0	0	0	0	0	0
Ras-related protein Rab-11A OS=Homo sapiens GN=RAB11A PE=1 SV=3	RB11A_HUMAN (+1)	24 kDa	0	1	1	2	0	1	0	0	0	0	0	0	0	0	0	0
E3 ubiquitin-protein ligase TRAF7 OS=Homo sapiens GN=TRAF7 PE=1 SV=1	TRAF7_HUMAN	75 kDa	1	0	0	0	0	2	1	0	0	0	0	0	0	0	1	0
WD repeat-containing protein 18 OS=Homo sapiens GN=WDR18 PE=1 SV=2	WDR18_HUMAN	47 kDa	0	0	1	1	0	0	2	1	0	0	0	0	0	0	1	1
6-phosphofructokinase, muscle type OS=Homo sapiens GN=PFKM PE=1 SV=2	K6PF_HUMAN	85 kDa	0	2	0	0	3	4	0	1	0	0	0	0	0	0	0	0
Ribosomal biogenesis protein LAS1L OS=Homo sapiens GN=LAS1L PE=1 SV=2	LAS1L_HUMAN	83 kDa	0	1	0	0	1	2	3	0	0	0	0	0	0	1	0	0
Protein S100-A9 OS=Homo sapiens GN=S100A9 PE=1 SV=1	S10A9_HUMAN	13 kDa	0	0	0	0	0	0	0	0	0	0	2	1	0	0	0	0
Pre-mRNA-processing factor 40 homolog A OS=Homo sapiens GN=PRPF40A PE=1 SV=2	PR40A_HUMAN	109 kDa	1	0	0	0	2	3	2	1	0	0	0	0	0	0	0	0
Retinal rod rhodopsin-sensitive cGMP 3',5'-cyclic phosphodiesterase subunit delta OS=Homo sapiens GN=PDE6D PE=1 SV=1	PDE6D_HUMAN	17 kDa	0	0	0	0	1	2	1	2	0	0	0	0	0	0	0	0
U5 small nuclear ribonucleoprotein 40 kDa protein OS=Homo sapiens GN=SNRNP40 PE=1 SV=1	SNR40_HUMAN	39 kDa	0	1	0	0	2	1	1	0	0	0	0	0	0	0	1	1
Y-box-binding protein 3 OS=Homo sapiens GN=YBX3 PE=1 SV=4	YBOX3_HUMAN	40 kDa	1	2	1	2	2	2	0	1	0	0	0	0	0	0	1	1
ELAV-like protein 1 OS=Homo sapiens GN=ELAVL1 PE=1 SV=2	ELAV1_HUMAN	36 kDa	0	0	0	0	0	0	0	0	0	0	1	1	1	1	1	2
Heat shock protein 105 kDa OS=Homo sapiens GN=HSPH1 PE=1 SV=1	HS105_HUMAN	97 kDa	0	1	0	0	0	2	2	0	0	0	0	0	0	0	1	2
Heat shock 70 kDa protein 4L OS=Homo sapiens GN=HSPA4L PE=1 SV=3	HS74L_HUMAN	95 kDa	0	0	0	0	0	0	0	0	0	0	0	0	0	0	0	0
Protein S100-A7 OS=Homo sapiens GN=S100A7 PE=1 SV=4	S10A7_HUMAN	11 kDa	0	0	0	0	0	0	0	0	0	0	4	2	0	0	0	0
Protein S100-A8 OS=Homo sapiens GN=S100A8 PE=1 SV=1	S10A8_HUMAN	11 kDa	0	0	0	0	0	0	0	0	0	0	2	2	0	0	0	0
Fat storage-inducing transmembrane protein 2 OS=Homo sapiens GN=FITM2 PE=2 SV=1	FITM2_HUMAN	30 kDa	0	0	2	2	0	0	0	1	0	0	0	0	0	0	0	0
Cold shock domain-containing protein E1 OS=Homo sapiens GN=CSDE1 PE=1 SV=2	CSDE1_HUMAN	89 kDa	0	0	0	1	0	0	0	0	0	0	1	0	0	1	2	0
Rho GDP-dissociation inhibitor 1 OS=Homo sapiens GN=ARHGDIA PE=1 SV=3	GDIR1_HUMAN	23 kDa	0	0	2	1	0	0	0	0	0	0	1	1	0	0	1	1
Pentatricopeptide repeat domain-containing protein 3, mitochondrial OS=Homo sapiens GN=PTCD3 PE=1 SV=3	PTCD3_HUMAN	79 kDa	0	0	0	0	1	1	2	2	0	0	0	0	0	0	0	0
Ceroid-lipofuscinosis neuronal protein 6 OS=Homo sapiens GN=CLN6 PE=1 SV=1	CLN6_HUMAN	36 kDa	1	1	1	2	0	1	0	1	0	0	0	0	0	0	0	0
Actin-related protein 3 OS=Homo sapiens GN=ACTR3 PE=1 SV=3	ARP3_HUMAN	47 kDa	0	0	2	2	0	0	0	0	0	0	0	0	0	0	1	0
Rho GTPase-activating protein 29 OS=Homo sapiens GN=ARHGAP29 PE=1 SV=2	RHG29_HUMAN	142 kDa	0	2	0	0	0	2	0	1	0	0	0	0	0	0	0	0
General transcription factor IIF subunit 2 OS=Homo sapiens GN=GTF2F2 PE=1 SV=2	T2FB_HUMAN	28 kDa	0	2	0	1	0	0	0	0	0	0	1	0	0	0	2	0
Proteasome subunit beta type-5 OS=Homo sapiens GN=PSMB5 PE=1 SV=3	PSB5_HUMAN	28 kDa	0	0	2	1	0	0	0	0	0	0	0	0	0	0	1	0
Prelamin-A/C OS=Homo sapiens GN=LMNA PE=1 SV=1	LMNA_HUMAN	74 kDa	0	0	1	1	0	0	1	0	0	0	1	2	0	1	1	0
Septin-7 OS=Homo sapiens GN=SEPT7 PE=1 SV=2	SEPT7_HUMAN	51 kDa	0	1	0	2	1	3	0	0	0	0	0	0	0	1	2	1
Eukaryotic translation initiation factor 5 OS=Homo sapiens GN=EIF5 PE=1 SV=2	IF5_HUMAN	49 kDa	0	0	0	0	0	0	0	0	0	0	0	2	1	0	1	0
Large subunit GTPase 1 homolog OS=Homo sapiens GN=LSG1 PE=1 SV=2	LSG1_HUMAN	75 kDa	0	2	1	1	0	0	0	0	0	0	0	1	0	0	2	0
Solute carrier family 35 member F2 OS=Homo sapiens GN=SLC35F2 PE=1 SV=1	S35F2_HUMAN	41 kDa	0	0	0	2	0	0	1	1	0	0	0	0	0	0	0	0
Very long-chain specific acyl-CoA dehydrogenase, mitochondrial OS=Homo sapiens GN=ACADVL PE=1 SV=1	ACADV_HUMAN	70 kDa	1	0	0	3	0	2	0	0	0	0	0	0	0	0	0	0
Cleavage and polyadenylation specificity factor subunit 7 OS=Homo sapiens GN=CPSF7 PE=1 SV=1	CPSF7_HUMAN	52 kDa	0	0	0	0	0	0	0	0	0	0	0	0	0	0	3	1
Ras-related protein R-Ras2 OS=Homo sapiens GN=RRAS2 PE=1 SV=1	RRAS2_HUMAN	23 kDa	1	2	0	0	1	1	2	0	0	0	0	0	0	0	0	0
Small nuclear ribonucleoprotein-associated proteins B and B' OS=Homo sapiens GN=SNRPB PE=1 SV=2	RSMB_HUMAN (+1)	25 kDa	0	0	0	0	0	0	0	0	0	0	0	0	0	0	2	1
Proteasome subunit alpha type-7 OS=Homo sapiens GN=PSMA7 PE=1 SV=1	PSA7_HUMAN	28 kDa	0	0	1	0	0	1	0	0	0	0	2	0	0	0	1	0
Golgi integral membrane protein 4 OS=Homo sapiens GN=GOLIM4 PE=1 SV=1	GOLI4_HUMAN	82 kDa	1	2	1	0	0	1	0	0	0	0	0	0	0	0	0	0
26S proteasome non-ATPase regulatory subunit 11 OS=Homo sapiens GN=PSMD11 PE=1 SV=3	PSD11_HUMAN	47 kDa	1	2	0	0	0	1	1	1	0	0	0	0	0	0	1	0
Heparan sulfate 2-O-sulfotransferase 1 OS=Homo sapiens GN=HS2ST1 PE=1 SV=1	HS2ST_HUMAN	42 kDa	0	0	0	0	1	1	1	2	0	0	0	0	0	0	0	0
Heterogeneous nuclear ribonucleoprotein A/B OS=Homo sapiens GN=HNRNPAB PE=1 SV=2	ROAA_HUMAN	36 kDa	0	0	0	0	1	1	0	1	0	0	0	0	0	0	2	1
Calcium-binding mitochondrial carrier protein Aralar2 OS=Homo sapiens GN=SLC25A13 PE=1 SV=2	CMC2_HUMAN	74 kDa	1	3	0	1	0	1	1	1	0	0	0	1	0	0	0	0
Procollagen-lysine,2-oxoglutarate 5-dioxygenase 1 OS=Homo sapiens GN=PLOD1 PE=1 SV=2	PLOD1_HUMAN	84 kDa	0	0	0	0	0	0	0	0	0	0	0	0	0	0	0	3
Adenylyl cyclase-associated protein 1 OS=Homo sapiens GN=CAP1 PE=1 SV=5	CAP1_HUMAN	52 kDa	0	0	1	2	0	0	0	0	0	0	0	0	0	0	0	0
Membrane-associated progesterone receptor component 1 OS=Homo sapiens GN=PGRMC1 PE=1 SV=3	PGRC1_HUMAN	22 kDa	0	0	1	2	0	1	1	0	0	0	0	0	0	0	0	0
Acetyl-CoA carboxylase 1 OS=Homo sapiens GN=ACACA PE=1 SV=2	ACACA_HUMAN	266 kDa	0	0	0	0	0	0	2	0	0	0	0	0	0	0	0	0
Vigilin OS=Homo sapiens GN=HDLBP PE=1 SV=2	VIGLN_HUMAN	141 kDa	0	0	0	0	0	0	0	0	0	0	0	0	0	0	1	2
Eukaryotic peptide chain release factor subunit 1 OS=Homo sapiens GN=ETF1 PE=1 SV=3	ERF1_HUMAN	49 kDa	0	0	0	1	0	0	0	0	0	0	1	2	0	0	1	1
Ras-related protein Rab-6A OS=Homo sapiens GN=RAB6A PE=1 SV=3	RAB6A_HUMAN	24 kDa	0	0	2	1	0	1	0	0	0	0	0	0	0	0	0	0
Ephrin type-A receptor 5 OS=Homo sapiens GN=EPHA5 PE=1 SV=3	EPHA5_HUMAN	115 kDa	3	3	2	3	3	4	4	2	0	0	0	0	0	2	2	2
Nuclear pore complex protein Nup155 OS=Homo sapiens GN=NUP155 PE=1 SV=1	NU155_HUMAN	155 kDa	0	0	0	0	0	0	2	0	0	0	0	0	0	0	0	0
Serine incorporator 1 OS=Homo sapiens GN=SERINC1 PE=1 SV=1	SERC1_HUMAN	50 kDa	0	0	1	2	0	0	0	0	0	0	0	0	0	0	0	0
Peptidyl-prolyl cis-trans isomerase A OS=Homo sapiens GN=PPIA PE=1 SV=2	PPIA_HUMAN	18 kDa	0	0	2	2	0	0	0	0	0	0	0	0	0	0	1	0
Digestive organ expansion factor homolog OS=Homo sapiens GN=DIEXF PE=1 SV=2	DIEXF_HUMAN	87 kDa	0	0	0	0	0	1	0	2	0	0	0	0	0	0	0	0
Coatomer subunit epsilon OS=Homo sapiens GN=COPE PE=1 SV=3	COPE_HUMAN	34 kDa	0	2	0	0	0	1	1	0	0	0	0	0	0	0	0	0
Nucleoside diphosphate kinase B OS=Homo sapiens GN=NME2 PE=1 SV=1	NDKB_HUMAN	17 kDa	0	0	1	2	0	0	0	0	0	0	0	0	0	0	0	0
Triosephosphate isomerase OS=Homo sapiens GN=TPI1 PE=1 SV=3	TPIS_HUMAN	31 kDa	0	0	2	1	0	0	0	0	0	0	0	0	0	0	0	0
Protein flightless-1 homolog OS=Homo sapiens GN=FLII PE=1 SV=2	FLII_HUMAN	145 kDa	0	0	0	0	0	0	0	0	0	0	0	0	0	0	2	0
Wee1-like protein kinase OS=Homo sapiens GN=WEE1 PE=1 SV=2	WEE1_HUMAN	72 kDa	0	0	0	0	1	0	2	0	0	0	0	0	0	0	0	0
Sequestosome-1 OS=Homo sapiens GN=SQSTM1 PE=1 SV=1	SQSTM_HUMAN	48 kDa	0	0	0	0	0	0	0	0	0	0	0	0	0	0	1	2
Unconventional myosin-X OS=Homo sapiens GN=MYO10 PE=1 SV=3	MYO10_HUMAN	237 kDa	0	0	0	0	0	1	2	0	0	0	0	0	0	0	0	0
Protein phosphatase 1 regulatory subunit 12A OS=Homo sapiens GN=PPP1R12A PE=1 SV=1	MYPT1_HUMAN	115 kDa	0	0	0	0	0	0	0	0	0	0	0	0	0	0	2	0
Phospholipase D3 OS=Homo sapiens GN=PLD3 PE=1 SV=1	PLD3_HUMAN	55 kDa	0	0	0	0	0	0	0	0	0	0	0	0	0	0	2	1
Gamma-secretase subunit APH-1A OS=Homo sapiens GN=APH1A PE=1 SV=1	APH1A_HUMAN	29 kDa	0	0	1	1	0	2	0	0	0	0	0	0	0	0	0	0
Liprin-alpha-1 OS=Homo sapiens GN=PPFIA1 PE=1 SV=1	LIPA1_HUMAN	136 kDa	0	0	0	0	0	0	0	0	0	0	0	1	0	0	1	2
BAG family molecular chaperone regulator 2 OS=Homo sapiens GN=BAG2 PE=1 SV=1	BAG2_HUMAN	24 kDa	0	0	0	1	0	2	0	0	0	0	0	0	0	0	0	0
Heat shock protein 75 kDa, mitochondrial OS=Homo sapiens GN=TRAP1 PE=1 SV=3	TRAP1_HUMAN	80 kDa	0	0	3	1	0	0	0	0	0	0	0	0	0	0	0	0
Cleavage stimulation factor subunit 1 OS=Homo sapiens GN=CSTF1 PE=1 SV=1	CSTF1_HUMAN	48 kDa	0	0	0	0	0	1	0	0	0	0	0	0	0	0	2	0
Heterogeneous nuclear ribonucleoprotein D0 OS=Homo sapiens GN=HNRNPD PE=1 SV=1	HNRPD_HUMAN	38 kDa	1	0	0	0	0	2	0	0	0	0	1	0	0	0	2	1
Calcium-binding mitochondrial carrier protein Aralar1 OS=Homo sapiens GN=SLC25A12 PE=1 SV=2	CMC1_HUMAN	75 kDa	0	3	1	0	0	1	2	0	0	0	0	0	0	0	0	0
Tyrosine-protein kinase FRK OS=Homo sapiens GN=FRK PE=1 SV=1	FRK_HUMAN	58 kDa	0	0	0	0	0	0	0	0	0	0	0	0	0	0	3	1
Procollagen-lysine,2-oxoglutarate 5-dioxygenase 2 OS=Homo sapiens GN=PLOD2 PE=1 SV=2	PLOD2_HUMAN	85 kDa	0	0	0	0	0	0	0	0	0	0	0	0	0	0	2	0
L-lactate dehydrogenase B chain OS=Homo sapiens GN=LDHB PE=1 SV=2	LDHB_HUMAN	37 kDa	0	0	0	0	0	0	0	0	0	0	0	0	0	0	2	0
