# Supplementary material for: Sustained activation of the AKT/mTOR and MAP kinase pathways mediate resistance to the Src inhibitor, dasatinib, in thyroid cancer
Source: Oncotarget. 2017 Aug 24;8(61):103014–31. doi: 10.18632/oncotarget.20488 (PMC5732707; doi:10.18632/oncotarget.20488)
Supplement: Supplementary file 3 [file oncotarget-08-103014-s003.xlsx]

## Sheet: kinase data
	Dasatinib				Bosutinib
	Reaction Biology	Millipore		Ambit	Reaction Biology	Millipore		Ambit
	% activity @ 0.5uM	% activity @ 1uM	% activity @ 10uM	KD [nM]	% activity @ 0.5uM	% activity @ 1uM	% activity @ 10uM	KD [nM]
AAK1								2300
AAPK1		109	104			90	40	3900
ABL1	2.8	-4	-3	0.029/0.046	1.8	-2	-3	0.12/0.057
ABL2	2.7	-6	-2	0.17	2.2	-6	-5	1.5
ACK1	2.6	0	2	5.6	3.5	4	2	29
ACV1B	108.7	30	6	620	104.8	123	139
ACVR1	197			330	93.3
ADCK3				190
ATM
ATR
AURKA	93.2	66	19	9300	86	92	62
BLK	3	0	1	0.21	20.7	0	1	3.3
BMP2K								350
CD11A
CSK	7.1	-1	-2	1	12.3	2	-1	32
CSK21	105.1	104	106		115.6	108	119
EGFR	21.1	23	2	120	3.8	3	-2	35
EPHA2	6.8	-1	-1	0.85	9.6	-1	0	18
EPHB1	4.8	0	0	0.45	11.8	-2	-3	33
EPHB2	-0.2	-1	0	0.39	17.4	0	0	8.4
EPHB4	1.2	1	2	0.34	12.5	1	1	9.2
FAK1	103.4	93	89		96	41	11	570
FAK2	97.7	52	43		32.6	19	9	390
FER	95.9	95	64		54.6	26	3	360
Fyn	2	-3	1	0.79	29.4	0	1	11
GAK				2.6				1.3
IKKE	90				75.5			53
ILK
JAK1	101				99
JAK2	98.1	69	19	1000	97.4	67	14	1100
KC1D	84.1	95	82		10.9	19	4	240
KC1E	89.5			1500	11.4			110
KCC2D	109.1	97	99		94.6	22	4
KCC2G	103.3	100	105		130.8	17	3	3600
LIMK2				86
LYN	0.4	0	-2	0.57	2.1	-1	0	4.2
M3K1								4400
M3K2	100			140	23.5			30
M3K3	87.8			280	11.8			54
M3K4				310				110
M4K2	79.4	70	19	1300	3.2	5	1	3.1
M4K3				640				5.1
M4K4	49.2			3100	1			8.2
M4K5	3.1			45	1.7			0.5
MERTK	103.4	97	63		28.9	8	3	110
MET	88.1	116	108		84.5	108	45	2200
MINK1	46.5	96	46	430	1.2	4	2	3.2
MK14	36.5	45	10		88.6	89	48
MLTK	8.6			45	67.7			80
MP2K1	119.9	109	93	1000	65.4	72	44	19
MP2K2	102.1			1400	8.4			9.9
MP2K5				3.3				8.2
MRCKA	99.2	103	104	2000	112.4	100	56
MRCKB	98.8	98	102	2100	88.2	88	34
MTOR		110	109			103	108
PRKDC
RIPK2	25.2	5	4	31	111.1	81	28	3700
SIK2	1.9			6.4	1.9			29
SIK3				28				64
SLK	81.1			720	21.6			4.7
SRC	3.5	0	1	0.21	6.1	0	0	1
STK10	52	82	37	1200	12.6	13	7	7
STK33	88.7	116	121		63.6	14	8	37
STK35				770				2
TBK1	90.8	93	54		65.7	46	7	250
TEC	11.3	1	0	13	96.1	15	4	3200
TGFR1	76.7			230	99.1
TNIK				2000				31
TYK2	95.6			110	98.1			4500
UFO	61.4	104	86		37.6	14	3	52
ULK3	102.9	93	80	4600	100.3	52	15	460
YES1	1.9	-1	0	0.3	7.3	0	0	4
