# Supplementary material for: Sustained activation of the AKT/mTOR and MAP kinase pathways mediate resistance to the Src inhibitor, dasatinib, in thyroid cancer
Source: Oncotarget. 2017 Aug 24;8(61):103014–31. doi: 10.18632/oncotarget.20488 (PMC5732707; doi:10.18632/oncotarget.20488)
Supplement: Supplementary file 4 [file oncotarget-08-103014-s004.xlsx]

## Sheet: 2017-05-15_dataTable
Prey	PreyGene	Bait	Spec	SpecSum	AvgSpec	NumReplicates	ctrlCounts	AvgP	MaxP	TopoAvgP	TopoMaxP	SaintScore	logOddsScore	log2(FoldChange)	BFDR	boosted_by	Length	NumExp	TotalExp	CrapomePCT	ln(NSAF)	ctrl_number	NSAF Score
1433B_HUMAN	YWHAB	Bosutinib	7|4|5|3	19	4.75	4	2|2|4|3	0.12	0.41	0.12	0.41	0.12	-5.82	0.79	0.4	NA	246	146	411	64.48	-6.02408	4	1.27911e-05
1433E_HUMAN	YWHAE	Bosutinib	4|3|4|3	14	3.5	4	3|2|4|1	0.02	0.03	0.02	0.03	0.02	-4.94	0.49	0.48	NA	255	186	411	54.74	-6.3654	4	8.60201e-06
1433F_HUMAN	YWHAH	Bosutinib	3|2|2|1	8	2	4	0|0|0|0	0.74	1	0.74	1	0.74	1.58	4.32	0.05	NA	246	117	411	71.53	-6.88908	4	6.62834e-06
1433G_HUMAN	YWHAG	Bosutinib	5|3|3|2	13	3.25	4	3|0|4|3	0.03	0.1	0.03	0.1	0.03	-6.43	0.38	0.47	NA	247	131	411	68.13	-6.40763	4	8.05544e-06
1433T_HUMAN	YWHAQ	Bosutinib	5|2|0|0	7	1.75	4	0|0|0|0	0.49	1	0.49	1	0.49	-0.93	4.13	0.13	NA	245	153	411	62.77	-7.01854	4	5.82347e-06
1433Z_HUMAN	YWHAZ	Bosutinib	10|5|6|5	26	6.5	4	2|3|6|4	0.14	0.55	0.14	0.55	0.14	-6.46	0.79	0.39	NA	245	180	411	56.2	-5.70635	4	1.75892e-05
2AAA_HUMAN	PPP2R1A	Bosutinib	0|1|0|0	1	0.25	4	0|0|0|0	0	0	0	0	0	-0.93	1.32	0.64	NA	589	132	411	67.88	-9.84162	4	3.46047e-07
4F2_HUMAN	SLC3A2	Bosutinib	2|3|2|2	9	2.25	4	0|0|1|1	0.7	0.87	0.7	0.87	0.7	0.57	2.17	0.08	NA	630	58	411	85.89	-7.71169	4	2.70222e-06
AAAS_HUMAN	AAAS	Bosutinib	2|1|2|1	6	1.5	4	0|0|0|0	0.49	0.97	0.49	0.97	0.49	1.58	3.91	0.14	NA	546	8	411	98.05	-7.97405	4	2.2398e-06
AAAT_HUMAN	SLC1A5	Bosutinib	1|1|1|1	4	1	4	0|0|1|0	0	0	0	0	0	0.14	2	0.64	NA	541	70	411	82.97	-8.37032	4	1.38501e-06
AAK1_HUMAN	AAK1	Bosutinib	13|13|12|11	49	12.25	4	0|0|0|0	1	1	1	1	1	18.34	6.94	0	NA	961	6	411	98.54	-6.43935	4	1.03925e-05
AAKG1_HUMAN	PRKAG1	Bosutinib	2|2|1|1	6	1.5	4	0|0|0|0	0.49	0.97	0.49	0.97	0.49	1.58	3.91	0.14	NA	331	12	411	97.08	-7.47355	4	3.69465e-06
AAPK1_HUMAN	PRKAA1	Bosutinib	6|6|8|8	28	7	4	0|0|0|0	1	1	1	1	1	10.51	6.13	0	NA	559	9	411	97.81	-6.45714	4	1.02093e-05
ABCD3_HUMAN	ABCD3	Bosutinib	2|2|4|3	11	2.75	4	0|0|0|0	0.99	1	0.99	1	0.99	3.61	4.78	0	NA	659	40	411	90.27	-7.55602	4	3.40218e-06
ABCF1_HUMAN	ABCF1	Bosutinib	5|4|7|5	21	5.25	4	7|12|12|9	0	0	0	0	0	-31.71	-0.92	0.64	NA	845	87	411	78.83	-7.15801	4	1.94123e-06
ABL1_HUMAN	ABL1	Bosutinib	33|32|27|31	123	30.75	4	30|30|34|35	0	0	0	0	0	-75.32	-0.07	0.63	NA	1130	NA	NA	100	-5.68098	4	1.46514e-05
ABL2_HUMAN	ABL2	Bosutinib	21|22|26|22	91	22.75	4	17|19|27|25	0	0	0	0	0	-47.65	0.04	0.63	NA	1182	NA	NA	100	-6.0273	4	1.07782e-05
ACACA_HUMAN	ACACA	Bosutinib	0|0|2|0	2	0.5	4	0|0|0|0	0.24	0.97	0.24	0.97	0.24	-0.93	2.32	0.26	NA	2346	86	411	79.08	-10.5305	4	1.73761e-07
ACADV_HUMAN	ACADVL	Bosutinib	0|2|0|0	2	0.5	4	0|0|0|0	0.24	0.97	0.24	0.97	0.24	-0.93	2.32	0.26	NA	655	29	411	92.94	-9.25468	4	6.22357e-07
ACATN_HUMAN	SLC33A1	Bosutinib	2|1|3|2	8	2	4	0|0|0|1	0.67	0.97	0.67	0.97	0.67	0.14	3	0.09	NA	549	NA	NA	100	-7.69185	4	2.84986e-06
ACK1_HUMAN	TNK2	Bosutinib	5|6|6|3	20	5	4	6|6|7|8	0	0	0	0	0	-20.82	-0.43	0.64	NA	1038	NA	NA	100	-7.41251	4	2.21049e-06
ACL6A_HUMAN	ACTL6A	Bosutinib	3|3|3|3	12	3	4	2|2|3|3	0.01	0.01	0.01	0.01	0.01	-4.94	0.26	0.51	NA	429	59	411	85.64	-7.03974	4	4.16289e-06
ACSL3_HUMAN	ACSL3	Bosutinib	3|2|5|2	12	3	4	0|0|0|0	0.99	1	0.99	1	0.99	3.61	4.91	0	NA	720	48	411	88.32	-7.55754	4	3.39703e-06
ACSL4_HUMAN	ACSL4	Bosutinib	2|2|2|3	9	2.25	4	0|0|0|0	0.98	1	0.98	1	0.98	3.61	4.49	0	NA	711	39	411	90.51	-7.83264	4	2.58002e-06
ACTB_HUMAN	ACTB	Bosutinib	17|16|16|16	65	16.25	4	14|12|18|14	0	0	0	0	0	-28.39	0.16	0.62	NA	375	363	411	11.68	-5.21573	4	2.51209e-05
ACTBL_HUMAN	ACTBL2	Bosutinib	3|5|6|5	19	4.75	4	6|4|5|2	0	0	0	0	0	-11.17	0.16	0.56	NA	376	329	411	19.95	-6.44834	4	7.31552e-06
ACTC_HUMAN	ACTC1	Bosutinib	9|9|10|10	38	9.5	4	11|9|10|7	0	0	0	0	0	-20.04	0.04	0.61	NA	377	354	411	13.87	-5.75785	4	1.4067e-05
ACTN1_HUMAN	ACTN1	Bosutinib	3|3|2|0	8	2	4	1|3|8|6	0	0	0	0	0	-18.83	-1.18	0.64	NA	892	128	411	68.86	-8.17722	4	4.96203e-07
ACTN4_HUMAN	ACTN4	Bosutinib	5|3|4|3	15	3.75	4	2|4|6|7	0	0	0	0	0	-13.12	-0.34	0.59	NA	911	141	411	65.69	-7.56968	4	1.97955e-06
ADAS_HUMAN	AGPS	Bosutinib	6|5|5|5	21	5.25	4	0|0|1|2	0.98	0.99	0.98	0.99	0.98	3.53	2.81	0	NA	658	11	411	97.32	-6.90787	4	6.20403e-06
ADT2_HUMAN	SLC25A5	Bosutinib	3|7|4|2	16	4	4	1|0|4|2	0.32	0.88	0.32	0.88	0.32	-3.58	1.2	0.22	NA	298	223	411	45.74	-6.3877	4	9.39312e-06
ADT3_HUMAN	SLC25A6	Bosutinib	2|4|3|2	11	2.75	4	0|0|2|0	0.78	0.92	0.78	0.92	0.78	0.73	2.46	0.03	NA	298	201	411	51.09	-6.76239	4	7.08066e-06
AG10A_HUMAN	ALG10	Bosutinib	1|2|2|2	7	1.75	4	0|0|1|0	0.64	0.86	0.64	0.86	0.64	0.14	2.81	0.1	NA	473	NA	NA	100	-7.67638	4	2.87686e-06
AGK_HUMAN	AGK	Bosutinib	0|2|0|0	2	0.5	4	0|0|0|1	0.21	0.86	0.21	0.86	0.21	-1.47	1	0.34	NA	422	16	411	96.11	-8.81505	4	8.09587e-07
AHNK_HUMAN	AHNAK	Bosutinib	54|64|61|56	235	58.75	4	51|58|69|69	0	0	0	0	0	-140.18	-0.07	0.64	NA	5890	62	411	84.91	-6.68462	4	5.36443e-06
AKA12_HUMAN	AKAP12	Bosutinib	1|2|4|0	7	1.75	4	1|0|2|1	0.26	0.81	0.26	0.81	0.26	-3.97	0.81	0.24	NA	1782	53	411	87.1	-9.00277	4	6.52504e-07
ALG8_HUMAN	ALG8	Bosutinib	2|2|2|1	7	1.75	4	0|0|0|1	0.64	0.86	0.64	0.86	0.64	0.14	2.81	0.1	NA	526	1	411	99.76	-7.78258	4	2.58698e-06
ANR28_HUMAN	ANKRD28	Bosutinib	7|6|4|4	21	5.25	4	0|0|1|0	1	1	1	1	1	5.03	4.39	0	NA	1053	14	411	96.59	-7.37807	4	4.00214e-06
ANXA1_HUMAN	ANXA1	Bosutinib	1|2|1|0	4	1	4	1|0|3|1	0.03	0.12	0.03	0.12	0.03	-5.08	-0.32	0.46	NA	346	41	411	90.02	-7.92334	4	1.40259e-06
ANXA2_HUMAN	ANXA2	Bosutinib	2|5|3|1	11	2.75	4	4|6|8|9	0	0	0	0	0	-25.67	-1.29	0.64	NA	339	150	411	63.5	-6.8913	4	1.35722e-06
AP2A1_HUMAN	AP2A1	Bosutinib	8|7|5|7	27	6.75	4	3|4|4|4	0.03	0.09	0.03	0.09	0.03	-6.46	0.85	0.46	NA	977	24	411	94.16	-7.05184	4	4.61946e-06
AP2A2_HUMAN	AP2A2	Bosutinib	3|4|0|0	7	1.75	4	0|0|3|0	0.4	0.84	0.4	0.84	0.4	-3.51	1.22	0.2	NA	939	21	411	94.89	-8.3621	4	1.30858e-06
AP2B1_HUMAN	AP2B1	Bosutinib	2|1|1|2	6	1.5	4	0|0|2|0	0.34	0.67	0.34	0.67	0.34	-0.42	1.58	0.21	NA	937	54	411	86.86	-8.51412	4	1.16429e-06
AP2M1_HUMAN	AP2M1	Bosutinib	1|3|2|1	7	1.75	4	0|1|2|3	0.06	0.18	0.06	0.18	0.06	-4.39	0.23	0.44	NA	435	21	411	94.89	-7.59263	4	2.36957e-06
APEX1_HUMAN	APEX1	Bosutinib	0|0|0|1	1	0.25	4	1|1|3|2	0	0	0	0	0	-7.23	-2.84	0.64	NA	318	54	411	86.86	-9.22524	4	-8.11833e-07
APH1A_HUMAN	APH1A	Bosutinib	0|2|0|0	2	0.5	4	0|0|0|0	0.24	0.97	0.24	0.97	0.24	-0.93	2.32	0.26	NA	265	NA	NA	100	-8.34977	4	1.53828e-06
APOB_HUMAN	APOB	Bosutinib	3|4|4|4	15	3.75	4	0|0|0|0	1	1	1	1	1	5.45	5.23	0	NA	4563	11	411	97.32	-9.18088	4	6.70026e-07
ARAF_HUMAN	ARAF	Bosutinib	0|0|1|0	1	0.25	4	1|2|1|2	0	0	0	0	0	-6.17	-2.56	0.64	NA	606	7	411	98.3	-9.87007	4	-3.17104e-07
ARL1_HUMAN	ARL1	Bosutinib	2|3|3|3	11	2.75	4	0|0|0|0	0.99	1	0.99	1	0.99	3.61	4.78	0	NA	181	28	411	93.19	-6.26379	4	1.23869e-05
AT1A1_HUMAN	ATP1A1	Bosutinib	5|6|5|3	19	4.75	4	0|0|4|3	0.48	0.72	0.48	0.72	0.48	-1.97	1.44	0.17	NA	1023	118	411	71.29	-7.44925	4	3.33394e-06
AT2A1_HUMAN	ATP2A1	Bosutinib	8|0|0|0	8	2	4	0|0|0|0	0.25	1	0.25	1	0.25	-0.93	4.32	0.25	NA	1001	59	411	85.64	-8.2925	4	1.62895e-06
AT2A2_HUMAN	ATP2A2	Bosutinib	26|27|23|26	102	25.5	4	0|1|11|11	0.93	0.95	0.93	0.95	0.93	2.07	2.15	0.01	NA	1042	92	411	77.62	-5.78712	4	1.84949e-05
ATD3A_HUMAN	ATAD3A	Bosutinib	8|4|8|8	28	7	4	1|2|5|5	0.23	0.31	0.23	0.31	0.23	-6.11	1.1	0.32	NA	634	87	411	78.83	-6.58304	4	7.64829e-06
ATD3B_HUMAN	ATAD3B	Bosutinib	6|2|6|5	19	4.75	4	1|2|3|3	0.3	0.49	0.3	0.49	0.3	-5.53	1.08	0.24	NA	648	59	411	85.64	-6.99264	4	5.05961e-06
ATLA3_HUMAN	ATL3	Bosutinib	2|1|1|1	5	1.25	4	0|0|1|0	0.21	0.86	0.21	0.86	0.21	0.14	2.32	0.34	NA	541	1	411	99.76	-8.14717	4	1.76176e-06
ATM_HUMAN	ATM	Bosutinib	43|51|47|31	172	43	4	1|1|6|5	1	1	1	1	1	11.79	3.73	0	NA	3056	1	411	99.76	-6.34056	4	1.11908e-05
ATPA_HUMAN	ATP5A1	Bosutinib	11|10|12|11	44	11	4	6|5|11|10	0	0	0	0	0	-14.25	0.46	0.59	NA	553	210	411	48.91	-5.99436	4	1.23981e-05
ATPB_HUMAN	ATP5B	Bosutinib	9|11|9|11	40	10	4	0|0|8|5	0.57	0.71	0.57	0.71	0.57	-0.31	1.62	0.11	NA	529	211	411	48.66	-6.0453	4	1.37899e-05
ATPG_HUMAN	ATP5C1	Bosutinib	2|1|1|1	5	1.25	4	0|0|1|0	0.21	0.86	0.21	0.86	0.21	0.14	2.32	0.34	NA	298	68	411	83.45	-7.55085	4	3.19836e-06
ATPO_HUMAN	ATP5O	Bosutinib	0|2|1|0	3	0.75	4	0|0|1|1	0.16	0.64	0.16	0.64	0.16	-2.37	0.58	0.37	NA	213	51	411	87.59	-7.72587	4	2.25103e-06
ATR_HUMAN	ATR	Bosutinib	16|20|14|17	67	16.75	4	0|0|0|0	1	1	1	1	1	22.88	7.39	0	NA	2644	1	411	99.76	-7.13855	4	5.16492e-06
BAG2_HUMAN	BAG2	Bosutinib	0|2|0|0	2	0.5	4	0|0|0|0	0.24	0.97	0.24	0.97	0.24	-0.93	2.32	0.26	NA	211	96	411	76.64	-8.1219	4	1.93196e-06
BAG6_HUMAN	BAG6	Bosutinib	1|2|1|2	6	1.5	4	1|0|1|1	0.22	0.44	0.22	0.44	0.22	-1.66	1	0.33	NA	1132	44	411	89.29	-8.70317	4	9.05422e-07
BAP31_HUMAN	BCAP31	Bosutinib	3|2|2|1	8	2	4	1|1|0|2	0.26	0.55	0.26	0.55	0.26	-2.56	1	0.25	NA	246	36	411	91.24	-6.88908	4	5.5552e-06
BAX_HUMAN	BAX	Bosutinib	2|0|1|1	4	1	4	0|0|0|0	0.24	0.97	0.24	0.97	0.24	-0.93	3.32	0.26	NA	192	9	411	97.81	-7.33439	4	4.24628e-06
BIG1_HUMAN	ARFGEF1	Bosutinib	11|13|13|13	50	12.5	4	0|0|3|0	1	1	1	1	1	4.95	4.06	0	NA	1849	3	411	99.27	-7.07357	4	5.40458e-06
BIG2_HUMAN	ARFGEF2	Bosutinib	18|21|23|17	79	19.75	4	0|1|4|2	1	1	1	1	1	9.38	3.5	0	NA	1785	2	411	99.51	-6.58092	4	8.76184e-06
BLK_HUMAN	BLK	Bosutinib	12|12|12|12	48	12	4	11|13|15|10	0	0	0	0	0	-26.26	-0.03	0.64	NA	505	14	411	96.59	-5.81655	4	1.29693e-05
BMP2K_HUMAN	BMP2K	Bosutinib	10|7|4|6	27	6.75	4	0|0|0|0	1	1	1	1	1	7.2	6.08	0	NA	1161	NA	NA	100	-7.22439	4	4.74003e-06
BRX1_HUMAN	BRIX1	Bosutinib	2|2|4|1	9	2.25	4	0|0|1|0	0.68	0.99	0.68	0.99	0.68	0.14	3.17	0.08	NA	353	67	411	83.7	-7.13244	4	5.00962e-06
BZW1_HUMAN	BZW1	Bosutinib	2|2|1|2	7	1.75	4	0|0|0|0	0.73	0.97	0.73	0.97	0.73	1.58	4.13	0.06	NA	419	12	411	97.08	-7.55515	4	3.40513e-06
C1QBP_HUMAN	C1QBP	Bosutinib	1|2|1|2	6	1.5	4	0|0|1|1	0.32	0.64	0.32	0.64	0.32	-0.76	1.58	0.22	NA	282	223	411	45.74	-7.31334	4	3.86856e-06
C1TC_HUMAN	MTHFD1	Bosutinib	2|2|1|1	6	1.5	4	0|0|0|0	0.49	0.97	0.49	0.97	0.49	1.58	3.91	0.14	NA	935	110	411	73.24	-8.51198	4	1.30795e-06
CALD1_HUMAN	CALD1	Bosutinib	1|2|1|1	5	1.25	4	1|3|2|2	0	0	0	0	0	-6.06	-0.69	0.64	NA	793	55	411	86.62	-8.52958	4	6.19327e-07
CALX_HUMAN	CANX	Bosutinib	0|2|0|0	2	0.5	4	0|0|0|0	0.24	0.97	0.24	0.97	0.24	-0.93	2.32	0.26	NA	592	126	411	69.34	-9.15355	4	6.88588e-07
CAND1_HUMAN	CAND1	Bosutinib	10|11|16|12	49	12.25	4	0|0|1|1	1	1	1	1	1	12	4.61	0	NA	1230	88	411	78.59	-6.68614	4	8.01239e-06
CAPR1_HUMAN	CAPRIN1	Bosutinib	0|1|2|0	3	0.75	4	2|2|2|0	0.01	0.05	0.01	0.05	0.01	-6.17	-1	0.49	NA	709	120	411	70.8	-8.92843	4	3.03919e-07
CAV1_HUMAN	CAV1	Bosutinib	4|6|4|3	17	4.25	4	0|1|2|3	0.52	0.93	0.52	0.93	0.52	-1.49	1.5	0.12	NA	178	17	411	95.86	-5.81176	4	1.72413e-05
CCAR2_HUMAN	CCAR2	Bosutinib	1|2|2|1	6	1.5	4	4|5|7|4	0	0	0	0	0	-18.21	-1.74	0.64	NA	923	NA	NA	100	-8.49906	4	-1.0512e-07
CD11A_HUMAN	CDK11A	Bosutinib	2|2|3|2	9	2.25	4	2|1|2|1	0.09	0.19	0.09	0.19	0.09	-2.86	0.58	0.41	NA	783	39	411	90.51	-7.9291	4	1.83705e-06
CD44_HUMAN	CD44	Bosutinib	2|2|1|0	5	1.25	4	0|0|0|0	0.49	0.97	0.49	0.97	0.49	-0.93	3.64	0.14	NA	742	8	411	98.05	-8.4631	4	1.37346e-06
CDC5L_HUMAN	CDC5L	Bosutinib	4|3|3|3	13	3.25	4	3|6|3|4	0	0	0	0	0	-10.22	-0.3	0.64	NA	802	79	411	80.78	-7.58535	4	1.98718e-06
CDC73_HUMAN	CDC73	Bosutinib	9|8|9|11	37	9.25	4	10|6|7|5	0	0	0	0	0	-13.56	0.4	0.58	NA	531	50	411	87.83	-6.12704	4	1.07221e-05
CDS2_HUMAN	CDS2	Bosutinib	1|1|1|1	4	1	4	0|0|0|1	0	0	0	0	0	0.14	2	0.64	NA	445	1	411	99.76	-8.17497	4	1.6838e-06
CEBPZ_HUMAN	CEBPZ	Bosutinib	0|1|0|1	2	0.5	4	0|1|2|0	0	0	0	0	0	-3.27	-0.58	0.64	NA	1054	39	411	90.51	-9.73039	4	1.98909e-07
CEPT1_HUMAN	CEPT1	Bosutinib	1|1|1|2	5	1.25	4	0|0|0|0	0.24	0.97	0.24	0.97	0.24	1.58	3.64	0.26	NA	416	6	411	98.54	-7.88444	4	2.44978e-06
CERS2_HUMAN	CERS2	Bosutinib	4|3|3|1	11	2.75	4	0|0|1|2	0.59	0.9	0.59	0.9	0.59	-1.67	1.88	0.11	NA	380	1	411	99.76	-7.00547	4	5.37906e-06
CH60_HUMAN	HSPD1	Bosutinib	3|2|4|3	12	3	4	4|5|10|9	0	0	0	0	0	-24.05	-1.22	0.64	NA	573	231	411	43.8	-7.32917	4	1.04349e-06
CIP2A_HUMAN	KIAA1524	Bosutinib	9|12|9|7	37	9.25	4	0|0|0|0	1	1	1	1	1	12.12	6.53	0	NA	905	14	411	96.59	-6.66021	4	8.33302e-06
CKAP4_HUMAN	CKAP4	Bosutinib	5|2|5|4	16	4	4	1|2|5|2	0.06	0.1	0.06	0.1	0.06	-6.43	0.68	0.44	NA	602	58	411	85.89	-7.09086	4	4.32087e-06
CLH1_HUMAN	CLTC	Bosutinib	33|45|43|40	161	40.25	4	35|41|43|48	0	0	0	0	0	-100.58	-0.06	0.64	NA	1675	180	411	56.2	-5.80536	4	1.3011e-05
CLN6_HUMAN	CLN6	Bosutinib	0|1|0|1	2	0.5	4	0|0|0|0	0	0	0	0	0	-0.93	2.32	0.64	NA	311	7	411	98.3	-8.50984	4	1.31075e-06
CLP1L_HUMAN	CLPTM1L	Bosutinib	2|2|1|2	7	1.75	4	0|0|0|0	0.73	0.97	0.73	0.97	0.73	1.58	4.13	0.06	NA	538	10	411	97.57	-7.80514	4	2.65196e-06
CMC1_HUMAN	SLC25A12	Bosutinib	0|1|2|0	3	0.75	4	0|0|0|0	0.24	0.97	0.24	0.97	0.24	-0.93	2.91	0.26	NA	678	20	411	95.13	-8.88373	4	9.01867e-07
CMC2_HUMAN	SLC25A13	Bosutinib	0|1|1|1	3	0.75	4	0|0|0|0	0	0	0	0	0	-0.93	2.91	0.64	NA	675	50	411	87.83	-8.87929	4	9.05875e-07
CND1_HUMAN	NCAPD2	Bosutinib	1|2|2|2	7	1.75	4	0|0|0|0	0.73	0.97	0.73	0.97	0.73	1.58	4.13	0.06	NA	1401	52	411	87.35	-8.76222	4	1.01838e-06
CND3_HUMAN	NCAPG	Bosutinib	1|4|3|2	10	2.5	4	0|0|0|0	0.74	1	0.74	1	0.74	1.58	4.64	0.04	NA	1015	59	411	85.64	-8.08325	4	2.0081e-06
COG1_HUMAN	COG1	Bosutinib	9|8|7|6	30	7.5	4	0|0|0|0	1	1	1	1	1	10.51	6.23	0	NA	980	2	411	99.51	-6.94955	4	6.23943e-06
COG2_HUMAN	COG2	Bosutinib	3|4|4|4	15	3.75	4	0|0|0|0	1	1	1	1	1	5.45	5.23	0	NA	738	4	411	99.03	-7.35909	4	4.14271e-06
COG3_HUMAN	COG3	Bosutinib	2|4|3|3	12	3	4	0|0|0|0	0.99	1	0.99	1	0.99	3.61	4.91	0	NA	828	10	411	97.57	-7.6973	4	2.95394e-06
COG4_HUMAN	COG4	Bosutinib	10|11|10|8	39	9.75	4	0|0|0|0	1	1	1	1	1	13.7	6.61	0	NA	785	1	411	99.76	-6.46531	4	1.01261e-05
COG5_HUMAN	COG5	Bosutinib	4|5|2|2	13	3.25	4	0|0|0|0	0.99	1	0.99	1	0.99	3.61	5.02	0	NA	839	2	411	99.51	-7.63045	4	3.15814e-06
COG6_HUMAN	COG6	Bosutinib	8|5|3|7	23	5.75	4	0|0|0|0	1	1	1	1	1	5.45	5.85	0	NA	657	1	411	99.76	-6.81538	4	7.1353e-06
COG7_HUMAN	COG7	Bosutinib	5|4|2|4	15	3.75	4	0|0|0|0	0.99	1	0.99	1	0.99	3.61	5.23	0	NA	770	3	411	99.27	-7.40153	4	3.97055e-06
COG8_HUMAN	COG8	Bosutinib	1|2|4|4	11	2.75	4	0|0|0|0	0.74	1	0.74	1	0.74	1.58	4.78	0.04	NA	612	NA	NA	100	-7.48203	4	3.66346e-06
COPA_HUMAN	COPA	Bosutinib	16|26|17|15	74	18.5	4	11|7|18|10	0	0	0	0	0	-19.2	0.69	0.55	NA	1224	86	411	79.08	-6.26901	4	9.84219e-06
COPB_HUMAN	COPB1	Bosutinib	14|23|18|18	73	18.25	4	3|3|8|8	0.8	1	0.8	1	0.8	-0.96	1.73	0.02	NA	953	92	411	77.62	-6.03235	4	1.40891e-05
COPB2_HUMAN	COPB2	Bosutinib	13|9|12|10	44	11	4	8|8|15|11	0	0	0	0	0	-24.56	0.07	0.61	NA	906	79	411	80.78	-6.48804	4	6.83909e-06
COPE_HUMAN	COPE	Bosutinib	0|1|1|0	2	0.5	4	0|0|0|0	0	0	0	0	0	-0.93	2.32	0.64	NA	308	34	411	91.73	-8.50014	4	1.32352e-06
COPG1_HUMAN	COPG1	Bosutinib	1|4|3|2	10	2.5	4	0|0|0|0	0.74	1	0.74	1	0.74	1.58	4.64	0.04	NA	874	78	411	81.02	-7.93369	4	2.33206e-06
COX2_HUMAN	MT-CO2	Bosutinib	2|1|2|1	6	1.5	4	0|0|1|1	0.32	0.64	0.32	0.64	0.32	-0.76	1.58	0.22	NA	227	20	411	95.13	-7.09638	4	4.80587e-06
COX41_HUMAN	COX4I1	Bosutinib	1|3|1|1	6	1.5	4	0|0|0|0	0.25	1	0.25	1	0.25	1.58	3.91	0.25	NA	169	18	411	95.62	-6.80133	4	7.23626e-06
CPSF1_HUMAN	CPSF1	Bosutinib	2|3|2|1	8	2	4	0|0|2|1	0.4	0.73	0.4	0.73	0.4	-1.67	1.42	0.19	NA	1443	54	411	86.86	-8.65823	4	9.9278e-07
CSK_HUMAN	CSK	Bosutinib	34|33|36|31	134	33.5	4	27|26|31|32	0	0	0	0	0	-57.74	0.21	0.63	NA	450	1	411	99.76	-4.6746	4	4.36792e-05
CSK21_HUMAN	CSNK2A1	Bosutinib	6|7|5|6	24	6	4	1|1|5|3	0.31	0.55	0.31	0.55	0.31	-2.14	1.26	0.23	NA	391	64	411	84.43	-6.25385	4	1.08228e-05
CSTF1_HUMAN	CSTF1	Bosutinib	0|1|0|0	1	0.25	4	0|0|2|0	0	0	0	0	0	-2.47	-1	0.64	NA	431	23	411	94.4	-9.5293	4	1.6665e-07
CTND1_HUMAN	CTNND1	Bosutinib	2|2|2|2	8	2	4	3|4|5|2	0	0	0	0	0	-10.07	-0.81	0.64	NA	968	32	411	92.21	-8.25898	4	7.29963e-07
CTR9_HUMAN	CTR9	Bosutinib	7|11|8|3	29	7.25	4	1|1|3|4	0.68	1	0.68	1	0.68	-4.06	1.69	0.08	NA	1173	16	411	96.11	-7.16322	4	4.53269e-06
CX056_HUMAN	CXorf56	Bosutinib	2|3|2|2	9	2.25	4	2|2|3|3	0	0.01	0	0.01	0	-6.42	-0.15	0.54	NA	222	31	411	92.46	-6.66864	4	5.29015e-06
CYFP1_HUMAN	CYFIP1	Bosutinib	3|4|5|3	15	3.75	4	1|1|2|3	0.26	0.58	0.26	0.58	0.26	-2.32	1.1	0.25	NA	1253	46	411	88.81	-7.88844	4	2.0713e-06
CYFP2_HUMAN	CYFIP2	Bosutinib	0|2|0|0	2	0.5	4	0|0|0|2	0.17	0.67	0.17	0.67	0.17	-2.47	0	0.36	NA	1278	46	411	88.81	-9.9231	4	2.15687e-07
CYR61_HUMAN	CYR61	Bosutinib	1|1|1|1	4	1	4	2|1|2|1	0	0	0	0	0	-4.36	-0.58	0.64	NA	381	14	411	96.59	-8.0197	4	1.10052e-06
DC1I2_HUMAN	DYNC1I2	Bosutinib	3|6|4|2	15	3.75	4	6|4|5|6	0	0	0	0	0	-16.91	-0.49	0.59	NA	638	66	411	83.94	-7.21348	4	2.6197e-06
DCD_HUMAN	DCD	Bosutinib	1|0|3|3	7	1.75	4	3|4|1|0	0.02	0.05	0.02	0.05	0.02	-8.01	-0.18	0.48	NA	110	178	411	56.69	-6.21776	4	8.17057e-06
DCTN1_HUMAN	DCTN1	Bosutinib	1|3|2|1	7	1.75	4	0|0|4|1	0.15	0.43	0.15	0.43	0.15	-3.12	0.49	0.38	NA	1278	85	411	79.32	-8.67033	4	8.58188e-07
DDB1_HUMAN	DDB1	Bosutinib	8|8|10|4	30	7.5	4	2|0|5|8	0.12	0.32	0.12	0.32	0.12	-7.39	1	0.4	NA	1140	103	411	74.94	-7.10078	4	4.49533e-06
DDX1_HUMAN	DDX1	Bosutinib	1|1|1|0	3	0.75	4	1|2|3|3	0	0	0	0	0	-9.28	-1.6	0.64	NA	740	125	411	69.59	-8.97123	4	2.36283e-08
DDX10_HUMAN	DDX10	Bosutinib	2|3|2|2	9	2.25	4	1|1|1|1	0.32	0.55	0.32	0.55	0.32	-1.11	1.17	0.22	NA	875	30	411	92.7	-8.04019	4	1.79475e-06
DDX17_HUMAN	DDX17	Bosutinib	13|13|9|9	44	11	4	11|10|17|9	0	0	0	0	0	-29.11	-0.09	0.61	NA	729	238	411	42.09	-6.27068	4	8.04694e-06
DDX18_HUMAN	DDX18	Bosutinib	5|3|3|4	15	3.75	4	6|3|3|3	0	0	0	0	0	-9.38	0	0.55	NA	670	66	411	83.94	-7.26242	4	3.0856e-06
DDX20_HUMAN	DDX20	Bosutinib	1|2|2|1	6	1.5	4	0|0|0|0	0.49	0.97	0.49	0.97	0.49	1.58	3.91	0.14	NA	824	40	411	90.27	-8.3856	4	1.48414e-06
DDX21_HUMAN	DDX21	Bosutinib	24|17|17|15	73	18.25	4	15|15|21|18	0	0	0	0	0	-39.6	0.08	0.62	NA	783	179	411	56.45	-5.83586	4	1.31865e-05
DDX24_HUMAN	DDX24	Bosutinib	3|2|3|3	11	2.75	4	1|1|1|0	0.66	0.73	0.66	0.73	0.66	-0.25	1.88	0.09	NA	859	40	411	90.27	-7.82107	4	2.37956e-06
DDX27_HUMAN	DDX27	Bosutinib	5|7|7|8	27	6.75	4	3|5|6|4	0	0.01	0	0.01	0	-9.09	0.58	0.53	NA	796	41	411	90.02	-6.84695	4	5.42112e-06
DDX3X_HUMAN	DDX3X	Bosutinib	6|7|3|6	22	5.5	4	8|7|8|7	0	0	0	0	0	-23.82	-0.45	0.64	NA	662	212	411	48.42	-6.86741	4	3.78268e-06
DDX42_HUMAN	DDX42	Bosutinib	2|2|2|1	7	1.75	4	2|3|2|2	0	0	0	0	0	-7.07	-0.36	0.64	NA	938	61	411	85.16	-8.36103	4	8.87817e-07
DDX46_HUMAN	DDX46	Bosutinib	1|2|2|2	7	1.75	4	2|2|0|0	0.19	0.26	0.19	0.26	0.19	-2.52	0.81	0.36	NA	1031	125	411	69.59	-8.45557	4	1.1278e-06
DDX47_HUMAN	DDX47	Bosutinib	0|2|2|2	6	1.5	4	3|2|2|4	0	0	0	0	0	-11.47	-0.86	0.64	NA	455	45	411	89.05	-7.79173	4	1.09221e-06
DDX5_HUMAN	DDX5	Bosutinib	14|12|14|11	51	12.75	4	9|16|13|12	0	0	0	0	0	-28.62	0.03	0.62	NA	614	247	411	39.9	-5.95136	4	1.15553e-05
DDX50_HUMAN	DDX50	Bosutinib	0|3|0|0	3	0.75	4	0|0|0|0	0.25	1	0.25	1	0.25	-0.93	2.91	0.25	NA	737	119	411	71.05	-8.96717	4	8.29669e-07
DDX6_HUMAN	DDX6	Bosutinib	0|0|2|1	3	0.75	4	0|0|1|0	0.21	0.86	0.21	0.86	0.21	-1.47	1.58	0.34	NA	483	129	411	68.61	-8.5446	4	1.12933e-06
DERL1_HUMAN	DERL1	Bosutinib	0|1|1|1	3	0.75	4	0|0|0|0	0	0	0	0	0	-0.93	2.91	0.64	NA	251	2	411	99.51	-7.89003	4	2.43612e-06
DESP_HUMAN	DSP	Bosutinib	1|1|1|1	4	1	4	0|0|0|1	0	0	0	0	0	0.14	2	0.64	NA	2871	126	411	69.34	-10.0393	4	2.60986e-07
DHB12_HUMAN	HSD17B12	Bosutinib	3|4|3|3	13	3.25	4	0|0|0|0	1	1	1	1	1	5.45	5.02	0	NA	312	27	411	93.43	-6.64125	4	8.49255e-06
DHB4_HUMAN	HSD17B4	Bosutinib	5|5|5|4	19	4.75	4	3|5|4|6	0	0	0	0	0	-10.56	0.08	0.57	NA	736	68	411	83.45	-7.11998	4	3.64762e-06
DHC24_HUMAN	DHCR24	Bosutinib	11|8|8|9	36	9	4	2|2|3|2	0.95	1	0.95	1	0.95	2.41	2	0.01	NA	516	3	411	99.27	-6.12578	4	1.30689e-05
DHCR7_HUMAN	DHCR7	Bosutinib	4|3|7|3	17	4.25	4	1|2|3|1	0.35	0.94	0.35	0.94	0.35	-2.32	1.28	0.21	NA	475	17	411	95.86	-6.79329	4	6.32205e-06
DHE3_HUMAN	GLUD1	Bosutinib	3|3|5|4	15	3.75	4	0|0|0|2	0.89	0.96	0.89	0.96	0.89	1.64	2.91	0.01	NA	558	90	411	78.1	-7.0795	4	5.24252e-06
DHX15_HUMAN	DHX15	Bosutinib	7|7|8|5	27	6.75	4	7|5|9|9	0	0	0	0	0	-19.94	-0.15	0.6	NA	795	168	411	59.12	-6.8457	4	4.43175e-06
DHX29_HUMAN	DHX29	Bosutinib	1|1|1|1	4	1	4	0|0|1|2	0	0	0	0	0	-1.67	0.41	0.64	NA	1369	36	411	91.24	-9.29873	4	4.50909e-07
DHX30_HUMAN	DHX30	Bosutinib	11|9|12|10	42	10.5	4	5|5|4|5	0.15	0.38	0.15	0.38	0.15	-4.38	1.14	0.39	NA	1194	62	411	84.91	-6.81059	4	6.11937e-06
DHX36_HUMAN	DHX36	Bosutinib	1|2|3|2	8	2	4	0|0|1|1	0.54	0.87	0.54	0.87	0.54	-0.76	2	0.12	NA	1008	23	411	94.4	-8.29947	4	1.48669e-06
DHX9_HUMAN	DHX9	Bosutinib	19|20|22|18	79	19.75	4	18|15|20|18	0	0	0	0	0	-36.94	0.15	0.63	NA	1270	205	411	50.12	-6.24052	4	8.98897e-06
DIEXF_HUMAN	DIEXF	Bosutinib	0|1|0|2	3	0.75	4	0|0|0|0	0.24	0.97	0.24	0.97	0.24	-0.93	2.91	0.26	NA	756	1	411	99.76	-8.99262	4	8.08817e-07
DJC10_HUMAN	DNAJC10	Bosutinib	2|1|1|0	4	1	4	0|0|0|0	0.24	0.97	0.24	0.97	0.24	-0.93	3.32	0.26	NA	793	26	411	93.67	-8.75272	4	1.02811e-06
DJC13_HUMAN	DNAJC13	Bosutinib	25|27|34|31	117	29.25	4	5|8|17|7	0.55	0.97	0.55	0.97	0.55	-2.28	1.66	0.11	NA	2243	13	411	96.84	-6.41659	4	9.54308e-06
DNJA1_HUMAN	DNAJA1	Bosutinib	1|0|2|2	5	1.25	4	2|2|2|2	0	0	0	0	0	-8.16	-0.69	0.64	NA	397	115	411	72.02	-7.83769	4	1.23709e-06
DOCK4_HUMAN	DOCK4	Bosutinib	3|2|3|2	10	2.5	4	0|0|0|0	0.98	1	0.98	1	0.98	3.61	4.64	0	NA	1966	18	411	95.62	-8.74436	4	1.03673e-06
DPM1_HUMAN	DPM1	Bosutinib	1|2|2|3	8	2	4	0|0|0|1	0.67	0.97	0.67	0.97	0.67	0.14	3	0.09	NA	260	28	411	93.19	-6.94443	4	6.01759e-06
DPYL3_HUMAN	DPYSL3	Bosutinib	1|2|0|0	3	0.75	4	0|1|4|3	0	0	0	0	0	-8.01	-1.4	0.64	NA	570	50	411	87.83	-8.71022	4	1.46461e-07
DREB_HUMAN	DBN1	Bosutinib	1|2|1|2	6	1.5	4	4|5|4|4	0	0	0	0	0	-15.11	-1.51	0.64	NA	649	87	411	78.83	-8.14686	4	1.55574e-07
DRG1_HUMAN	DRG1	Bosutinib	0|1|0|0	1	0.25	4	1|1|3|3	0	0	0	0	0	-8.16	-3.06	0.64	NA	367	53	411	87.1	-9.36855	4	-8.83272e-07
DYHC1_HUMAN	DYNC1H1	Bosutinib	70|78|85|80	313	78.25	4	40|47|66|64	0	0	0	0	0	-90.99	0.53	0.64	NA	4646	131	411	68.13	-6.16075	4	1.06488e-05
E41L2_HUMAN	EPB41L2	Bosutinib	1|2|2|1	6	1.5	4	1|1|3|2	0.01	0.02	0.01	0.02	0.01	-5.26	-0.22	0.5	NA	1005	51	411	87.59	-8.58417	4	7.5716e-07
EBP2_HUMAN	EBNA1BP2	Bosutinib	2|3|3|2	10	2.5	4	1|2|2|2	0.06	0.09	0.06	0.09	0.06	-3.75	0.52	0.44	NA	306	53	411	87.1	-6.88419	4	5.15107e-06
ECHA_HUMAN	HADHA	Bosutinib	9|9|11|9	38	9.5	4	1|1|6|3	0.79	0.93	0.79	0.93	0.79	1.08	1.79	0.02	NA	763	72	411	82.48	-6.46286	4	9.1995e-06
ECHB_HUMAN	HADHB	Bosutinib	3|2|1|3	9	2.25	4	1|1|1|0	0.47	0.73	0.47	0.73	0.47	-1.66	1.58	0.17	NA	474	47	411	88.56	-7.42717	4	3.45232e-06
ECM29_HUMAN	ECM29	Bosutinib	12|13|19|14	58	14.5	4	0|0|0|0	1	1	1	1	1	19.86	7.18	0	NA	1845	26	411	93.67	-6.92298	4	6.40739e-06
EEA1_HUMAN	EEA1	Bosutinib	2|2|3|3	10	2.5	4	4|4|10|9	0	0	0	0	0	-22.96	-1.43	0.64	NA	1411	15	411	96.35	-8.41266	4	1.81628e-07
EF1A1_HUMAN	EEF1A1	Bosutinib	10|11|11|11	43	10.75	4	7|9|11|11	0	0	0	0	0	-19.46	0.18	0.61	NA	462	350	411	14.84	-5.83756	4	1.35419e-05
EF1D_HUMAN	EEF1D	Bosutinib	1|1|1|0	3	0.75	4	2|1|2|3	0	0	0	0	0	-8.16	-1.4	0.64	NA	281	157	411	61.8	-8.00293	4	2.97091e-07
EF1G_HUMAN	EEF1G	Bosutinib	6|5|9|8	28	7	4	6|8|10|7	0	0	0	0	0	-20.89	-0.15	0.6	NA	437	193	411	53.04	-6.21092	4	8.37769e-06
EF2_HUMAN	EEF2	Bosutinib	6|5|7|3	21	5.25	4	12|11|16|8	0	0	0	0	0	-41.38	-1.15	0.64	NA	858	207	411	49.64	-7.17327	4	1.37338e-06
EFHD2_HUMAN	EFHD2	Bosutinib	2|2|1|2	7	1.75	4	0|0|1|1	0.48	0.64	0.48	0.64	0.48	-0.76	1.81	0.17	NA	240	31	411	92.46	-6.99792	4	5.39481e-06
EFTU_HUMAN	TUFM	Bosutinib	1|3|3|3	10	2.5	4	1|1|3|3	0.03	0.04	0.03	0.04	0.03	-6.06	0.32	0.47	NA	452	139	411	66.18	-7.27429	4	3.34122e-06
EGFR_HUMAN	EGFR	Bosutinib	10|14|14|15	53	13.25	4	8|11|20|17	0	0	0	0	0	-35.48	-0.07	0.62	NA	1210	16	411	96.11	-6.59128	4	5.87326e-06
EI24_HUMAN	EI24	Bosutinib	2|3|2|2	9	2.25	4	0|0|0|0	0.98	1	0.98	1	0.98	3.61	4.49	0	NA	340	NA	NA	100	-7.09491	4	5.39527e-06
EIF3A_HUMAN	EIF3A	Bosutinib	21|24|16|15	76	19	4	10|7|9|13	0.05	0.2	0.05	0.2	0.05	-13.27	0.96	0.44	NA	1382	111	411	72.99	-6.36375	4	9.34621e-06
EIF3B_HUMAN	EIF3B	Bosutinib	16|19|14|13	62	15.5	4	14|11|18|14	0	0	0	0	0	-31.87	0.12	0.62	NA	814	108	411	73.72	-6.03802	4	1.09029e-05
EIF3C_HUMAN	EIF3C	Bosutinib	6|9|11|9	35	8.75	4	10|8|12|11	0	0	0	0	0	-28.64	-0.23	0.61	NA	913	109	411	73.48	-6.72458	4	4.84976e-06
EIF3D_HUMAN	EIF3D	Bosutinib	7|6|8|6	27	6.75	4	4|6|6|5	0	0	0	0	0	-10.29	0.37	0.56	NA	548	81	411	80.29	-6.47363	4	7.51316e-06
EIF3E_HUMAN	EIF3E	Bosutinib	5|4|5|3	17	4.25	4	4|5|4|4	0	0	0	0	0	-11.17	0	0.57	NA	445	96	411	76.64	-6.72805	4	5.26516e-06
EIF3F_HUMAN	EIF3F	Bosutinib	3|3|4|4	14	3.5	4	1|3|4|3	0.01	0.01	0.01	0.01	0.01	-5.82	0.34	0.51	NA	357	112	411	72.75	-6.70187	4	5.95944e-06
EIF3G_HUMAN	EIF3G	Bosutinib	2|4|2|1	9	2.25	4	1|2|3|0	0.14	0.48	0.14	0.48	0.14	-4.39	0.58	0.39	NA	320	109	411	73.48	-7.03429	4	4.49502e-06
EIF3H_HUMAN	EIF3H	Bosutinib	3|2|1|2	8	2	4	2|3|1|1	0.03	0.09	0.03	0.09	0.03	-5.26	0.19	0.46	NA	352	83	411	79.81	-7.24738	4	3.31985e-06
EIF3I_HUMAN	EIF3I	Bosutinib	7|8|7|5	27	6.75	4	3|4|7|4	0	0.01	0	0.01	0	-9.09	0.58	0.53	NA	325	128	411	68.86	-5.95118	4	1.32775e-05
EIF3L_HUMAN	EIF3L	Bosutinib	6|8|9|10	33	8.25	4	4|5|4|7	0.01	0.02	0.01	0.02	0.01	-9.41	0.72	0.51	NA	564	92	411	77.62	-6.30174	4	9.58534e-06
EIF3M_HUMAN	EIF3M	Bosutinib	2|3|2|3	10	2.5	4	0|0|1|2	0.58	0.73	0.58	0.73	0.58	-0.26	1.74	0.11	NA	374	65	411	84.18	-7.08486	4	4.92038e-06
ELMO2_HUMAN	ELMO2	Bosutinib	1|3|2|1	7	1.75	4	0|0|0|0	0.49	1	0.49	1	0.49	1.58	4.13	0.13	NA	720	20	411	95.13	-8.09653	4	1.9816e-06
ELOV1_HUMAN	ELOVL1	Bosutinib	1|1|1|2	5	1.25	4	0|0|1|0	0.21	0.86	0.21	0.86	0.21	0.14	2.32	0.34	NA	279	23	411	94.4	-7.48497	4	3.41617e-06
ELOV5_HUMAN	ELOVL5	Bosutinib	1|2|1|2	6	1.5	4	0|0|1|1	0.32	0.64	0.32	0.64	0.32	-0.76	1.58	0.22	NA	299	11	411	97.32	-7.37188	4	3.64861e-06
ENDD1_HUMAN	ENDOD1	Bosutinib	3|4|2|2	11	2.75	4	0|0|1|1	0.78	0.96	0.78	0.96	0.78	0.57	2.46	0.02	NA	500	1	411	99.76	-7.2799	4	4.22008e-06
ENOA_HUMAN	ENO1	Bosutinib	2|2|4|2	10	2.5	4	0|0|3|3	0.17	0.46	0.17	0.46	0.17	-2.58	0.74	0.37	NA	434	223	411	45.74	-7.23365	4	3.78394e-06
ENPL_HUMAN	HSP90B1	Bosutinib	7|6|6|5	24	6	4	9|6|7|8	0	0	0	0	0	-19.94	-0.32	0.64	NA	803	186	411	54.74	-6.97349	4	3.62613e-06
EPG5_HUMAN	EPG5	Bosutinib	2|2|2|1	7	1.75	4	0|0|0|0	0.73	0.97	0.73	0.97	0.73	1.58	4.13	0.06	NA	2579	1	411	99.76	-9.37244	4	5.5322e-07
EPHA2_HUMAN	EPHA2	Bosutinib	63|69|62|57	251	62.75	4	45|46|53|54	0	0	0	0	0	-92.36	0.34	0.64	NA	976	18	411	95.62	-4.8212	4	3.90271e-05
EPHA4_HUMAN	EPHA4	Bosutinib	5|5|6|5	21	5.25	4	0|5|4|5	0.01	0.02	0.01	0.02	0.01	-5.46	0.58	0.51	NA	986	NA	NA	100	-7.31233	4	3.40394e-06
EPHA5_HUMAN	EPHA5	Bosutinib	3|4|4|2	13	3.25	4	0|2|2|2	0.29	0.47	0.29	0.47	0.29	-2.86	1.12	0.24	NA	1037	2	411	99.51	-7.84233	4	2.17328e-06
EPHB1_HUMAN	EPHB1	Bosutinib	38|33|37|31	139	34.75	4	32|36|37|39	0	0	0	0	0	-82.66	-0.04	0.63	NA	984	3	411	99.27	-5.42034	4	1.91333e-05
EPHB2_HUMAN	EPHB2	Bosutinib	46|51|52|44	193	48.25	4	35|43|46|45	0	0	0	0	0	-85.58	0.19	0.64	NA	1055	3	411	99.27	-5.1618	4	2.67141e-05
EPHB4_HUMAN	EPHB4	Bosutinib	23|21|24|21	89	22.25	4	21|20|21|23	0	0	0	0	0	-44.92	0.07	0.63	NA	987	3	411	99.27	-5.86923	4	1.26952e-05
ERD21_HUMAN	KDELR1	Bosutinib	2|1|1|1	5	1.25	4	0|0|0|0	0.24	0.97	0.24	0.97	0.24	1.58	3.64	0.26	NA	212	13	411	96.84	-7.21034	4	4.80711e-06
ERD23_HUMAN	KDELR3	Bosutinib	1|2|2|1	6	1.5	4	0|0|0|0	0.49	0.97	0.49	0.97	0.49	1.58	3.91	0.14	NA	214	NA	NA	100	-7.03741	4	5.71462e-06
ERGI1_HUMAN	ERGIC1	Bosutinib	5|5|5|4	19	4.75	4	0|0|2|1	0.95	0.97	0.95	0.97	0.95	2.23	2.66	0.01	NA	290	1	411	99.76	-6.18863	4	1.2671e-05
ERLN1_HUMAN	ERLIN1	Bosutinib	4|6|4|3	17	4.25	4	0|0|2|2	0.78	0.97	0.78	0.97	0.78	0.21	2.09	0.03	NA	346	29	411	92.94	-6.47642	4	9.25134e-06
ERLN2_HUMAN	ERLIN2	Bosutinib	5|6|5|4	20	5	4	0|1|4|4	0.23	0.43	0.23	0.43	0.23	-2.5	1.15	0.32	NA	339	45	411	89.05	-6.29346	4	1.02727e-05
ERMP1_HUMAN	ERMP1	Bosutinib	1|1|1|0	3	0.75	4	0|0|0|0	0	0	0	0	0	-0.93	2.91	0.64	NA	904	1	411	99.76	-9.17141	4	6.764e-07
ESYT1_HUMAN	ESYT1	Bosutinib	0|1|3|1	5	1.25	4	0|0|1|0	0.24	0.97	0.24	0.97	0.24	-1.47	2.32	0.32	NA	1104	53	411	87.1	-8.86045	4	8.63326e-07
EWS_HUMAN	EWSR1	Bosutinib	3|8|4|3	18	4.5	4	3|5|7|7	0	0	0	0	0	-15.91	-0.29	0.57	NA	656	143	411	65.21	-7.05898	4	3.37932e-06
EXOS7_HUMAN	EXOSC7	Bosutinib	1|1|2|1	5	1.25	4	0|1|2|1	0.06	0.25	0.06	0.25	0.06	-2.56	0.32	0.42	NA	291	28	411	93.19	-7.52708	4	2.5949e-06
EXOSX_HUMAN	EXOSC10	Bosutinib	2|5|5|3	15	3.75	4	1|3|5|5	0	0	0	0	0	-10.14	0.1	0.54	NA	885	70	411	82.97	-7.54073	4	2.41057e-06
EZRI_HUMAN	EZR	Bosutinib	3|4|7|3	17	4.25	4	10|10|7|9	0	0	0	0	0	-29.91	-1.09	0.64	NA	586	111	411	72.99	-7.0033	4	1.85844e-06
F120A_HUMAN	FAM120A	Bosutinib	0|0|1|0	1	0.25	4	0|0|2|0	0	0	0	0	0	-2.47	-1	0.64	NA	1118	35	411	91.48	-10.4825	4	6.42453e-08
FACR1_HUMAN	FAR1	Bosutinib	0|2|0|1	3	0.75	4	1|0|0|0	0.21	0.86	0.21	0.86	0.21	-1.47	1.58	0.34	NA	515	14	411	96.59	-8.60875	4	1.05916e-06
FAK1_HUMAN	PTK2	Bosutinib	26|29|30|28	113	28.25	4	0|0|0|0	1	1	1	1	1	40.6	8.14	0	NA	1052	NA	NA	100	-5.69425	4	2.18932e-05
FAK2_HUMAN	PTK2B	Bosutinib	16|13|13|13	55	13.75	4	0|0|0|0	1	1	1	1	1	21.38	7.1	0	NA	1009	1	411	99.76	-6.37257	4	1.11102e-05
FAS_HUMAN	FASN	Bosutinib	2|4|5|5	16	4	4	0|0|3|3	0.48	0.68	0.48	0.68	0.48	-2.58	1.42	0.17	NA	2511	167	411	59.37	-8.51904	4	1.14104e-06
FBRL_HUMAN	FBL	Bosutinib	6|5|7|9	27	6.75	4	6|7|10|7	0	0	0	0	0	-19.94	-0.15	0.6	NA	321	161	411	60.83	-5.9388	4	1.09758e-05
FEN1_HUMAN	FEN1	Bosutinib	1|2|2|2	7	1.75	4	1|4|4|2	0	0	0	0	0	-9.05	-0.64	0.64	NA	380	98	411	76.16	-7.45745	4	1.84415e-06
FER_HUMAN	FER	Bosutinib	23|24|21|15	83	20.75	4	0|0|0|0	1	1	1	1	1	24.38	7.7	0	NA	822	1	411	99.76	-5.75609	4	2.05804e-05
FINC_HUMAN	FN1	Bosutinib	20|21|21|19	81	20.25	4	15|15|15|16	0	0	0	0	0	-26.73	0.41	0.62	NA	2386	20	411	95.13	-6.84612	4	5.23204e-06
FITM2_HUMAN	FITM2	Bosutinib	0|0|0|1	1	0.25	4	0|0|0|0	0	0	0	0	0	-0.93	1.32	0.64	NA	262	NA	NA	100	-9.03154	4	7.77946e-07
FLNA_HUMAN	FLNA	Bosutinib	67|65|69|66	267	66.75	4	73|77|76|72	0	0	0	0	0	-169.29	-0.15	0.64	NA	2647	226	411	45.01	-5.75713	4	1.31291e-05
FLNB_HUMAN	FLNB	Bosutinib	12|12|13|11	48	12	4	19|19|23|24	0	0	0	0	0	-61.97	-0.84	0.64	NA	2602	171	411	58.39	-7.45603	4	1.60401e-06
FLNC_HUMAN	FLNC	Bosutinib	24|19|25|24	92	23	4	31|33|36|32	0	0	0	0	0	-92.3	-0.51	0.64	NA	2725	147	411	64.23	-6.85163	4	3.68435e-06
FLOT1_HUMAN	FLOT1	Bosutinib	3|2|1|2	8	2	4	0|0|0|0	0.74	1	0.74	1	0.74	1.58	4.32	0.05	NA	427	16	411	96.11	-7.44053	4	3.81867e-06
FLOT2_HUMAN	FLOT2	Bosutinib	1|3|0|2	6	1.5	4	0|0|0|0	0.49	1	0.49	1	0.49	-0.93	3.91	0.13	NA	428	11	411	97.32	-7.73056	4	2.85731e-06
FMNL3_HUMAN	FMNL3	Bosutinib	3|3|6|5	17	4.25	4	0|0|3|2	0.61	0.89	0.61	0.89	0.61	-0.5	1.77	0.1	NA	1028	2	411	99.51	-7.56535	4	3.04959e-06
FRG1_HUMAN	FRG1	Bosutinib	1|0|1|1	3	0.75	4	4|4|4|4	0	0	0	0	0	-16.83	-2.4	0.64	NA	258	71	411	82.73	-7.91754	4	-1.72286e-06
FRYL_HUMAN	FRYL	Bosutinib	5|5|5|5	20	5	4	0|0|1|0	1	1	1	1	1	6.61	4.32	0	NA	3013	12	411	97.08	-8.47815	4	1.33105e-06
FUBP2_HUMAN	KHSRP	Bosutinib	1|0|0|0	1	0.25	4	1|1|2|3	0	0	0	0	0	-7.23	-2.84	0.64	NA	711	133	411	67.64	-10.0299	4	-3.63099e-07
FUS_HUMAN	FUS	Bosutinib	9|10|7|10	36	9	4	6|6|10|7	0	0	0	0	0	-15.89	0.31	0.59	NA	526	188	411	54.26	-6.14497	4	1.0311e-05
FUT8_HUMAN	FUT8	Bosutinib	2|5|4|3	14	3.5	4	0|0|1|0	0.95	1	0.95	1	0.95	1.79	3.81	0.01	NA	575	NA	NA	100	-7.1785	4	4.84783e-06
FXR1_HUMAN	FXR1	Bosutinib	2|3|3|1	9	2.25	4	5|5|4|5	0	0	0	0	0	-17.21	-1.09	0.64	NA	621	46	411	88.81	-7.6973	4	9.3468e-07
FYN_HUMAN	FYN	Bosutinib	20|19|19|18	76	19	4	16|15|19|16	0	0	0	0	0	-32.54	0.2	0.62	NA	537	25	411	93.92	-5.41846	4	2.07345e-05
G3P_HUMAN	GAPDH	Bosutinib	3|5|4|4	16	4	4	2|1|4|5	0.01	0.02	0.01	0.02	0.01	-6.76	0.41	0.51	NA	335	248	411	39.66	-6.50473	4	7.37063e-06
GAK_HUMAN	GAK	Bosutinib	42|52|50|41	185	46.25	4	32|32|36|39	0	0	0	0	0	-63.58	0.41	0.63	NA	1311	21	411	94.89	-5.42138	4	2.17642e-05
GANAB_HUMAN	GANAB	Bosutinib	4|3|4|3	14	3.5	4	1|2|4|2	0.04	0.07	0.04	0.07	0.04	-4.06	0.64	0.45	NA	944	105	411	74.45	-7.67426	4	2.39356e-06
GBB1_HUMAN	GNB1	Bosutinib	3|4|3|3	13	3.25	4	0|0|0|1	0.97	0.99	0.97	0.99	0.97	3.42	3.7	0	NA	340	59	411	85.64	-6.72719	4	7.59905e-06
GBLP_HUMAN	GNB2L1	Bosutinib	10|12|7|11	40	10	4	10|13|17|16	0	0	0	0	0	-41.38	-0.49	0.64	NA	317	135	411	67.15	-5.53321	4	1.40597e-05
GCDH_HUMAN	GCDH	Bosutinib	11|15|13|12	51	12.75	4	0|0|0|0	1	1	1	1	1	18.34	6.99	0	NA	438	9	411	97.81	-5.61358	4	2.37324e-05
GCN1L_HUMAN	GCN1L1	Bosutinib	108|100|98|91	397	99.25	4	10|10|40|35	0.93	0.99	0.93	0.99	0.93	1.44	2.06	0.01	NA	2671	104	411	74.7	-5.36946	4	2.7947e-05
GCP3_HUMAN	TUBGCP3	Bosutinib	2|1|0|0	3	0.75	4	0|0|0|0	0.24	0.97	0.24	0.97	0.24	-0.93	2.91	0.26	NA	907	17	411	95.86	-9.17472	4	6.74163e-07
GEMI4_HUMAN	GEMIN4	Bosutinib	3|6|5|5	19	4.75	4	0|0|0|0	1	1	1	1	1	5.45	5.57	0	NA	1058	44	411	89.29	-7.48289	4	3.66031e-06
GFPT1_HUMAN	GFPT1	Bosutinib	3|5|5|4	17	4.25	4	0|0|3|0	0.85	0.9	0.85	0.9	0.85	1.05	2.5	0.02	NA	699	15	411	96.35	-7.17963	4	4.67378e-06
GLYM_HUMAN	SHMT2	Bosutinib	1|0|0|0	1	0.25	4	1|1|1|0	0	0	0	0	0	-3.27	-1.6	0.64	NA	504	101	411	75.43	-9.68577	4	1.15641e-08
GNAI2_HUMAN	GNAI2	Bosutinib	1|2|1|0	4	1	4	0|0|1|2	0.11	0.44	0.11	0.44	0.11	-3.27	0.41	0.41	NA	355	50	411	87.83	-7.94901	4	1.73885e-06
GNAI3_HUMAN	GNAI3	Bosutinib	1|3|1|1	6	1.5	4	0|0|0|0	0.25	1	0.25	1	0.25	1.58	3.91	0.25	NA	354	53	411	87.1	-7.54073	4	3.4546e-06
GNL3_HUMAN	GNL3	Bosutinib	3|1|2|2	8	2	4	4|3|3|0	0	0.01	0	0.01	0	-8.07	-0.32	0.54	NA	549	80	411	80.54	-7.69185	4	1.76793e-06
GOGB1_HUMAN	GOLGB1	Bosutinib	5|3|5|3	16	4	4	1|1|3|0	0.61	0.86	0.61	0.86	0.61	-0.61	1.68	0.11	NA	3259	15	411	96.35	-8.77978	4	8.99405e-07
GOLI4_HUMAN	GOLIM4	Bosutinib	0|1|0|0	1	0.25	4	0|0|0|0	0	0	0	0	0	-0.93	1.32	0.64	NA	696	5	411	98.78	-10.0085	4	2.92848e-07
GPHRA_HUMAN	GPR89A	Bosutinib	5|6|6|5	22	5.5	4	0|0|1|1	0.99	1	0.99	1	0.99	4.73	3.46	0	NA	455	1	411	99.76	-6.49245	4	9.56498e-06
GPI8_HUMAN	PIGK	Bosutinib	1|4|2|2	9	2.25	4	0|0|0|0	0.74	1	0.74	1	0.74	1.58	4.49	0.05	NA	395	4	411	99.03	-7.24485	4	4.64403e-06
GRP75_HUMAN	HSPA9	Bosutinib	10|13|12|15	50	12.5	4	8|9|11|9	0	0	0	0	0	-18.58	0.43	0.59	NA	679	307	411	25.3	-6.07179	4	1.14125e-05
GRP78_HUMAN	HSPA5	Bosutinib	26|26|36|25	113	28.25	4	26|24|30|37	0	0	0	0	0	-67.58	-0.04	0.63	NA	654	360	411	12.41	-5.21891	4	2.34094e-05
GRWD1_HUMAN	GRWD1	Bosutinib	2|1|1|2	6	1.5	4	0|2|1|1	0.12	0.25	0.12	0.25	0.12	-2.56	0.58	0.39	NA	446	42	411	89.78	-7.77175	4	2.15009e-06
GTR1_HUMAN	SLC2A1	Bosutinib	5|4|5|5	19	4.75	4	1|2|3|3	0.18	0.21	0.18	0.21	0.18	-2.66	1.08	0.36	NA	492	21	411	94.89	-6.71723	4	6.66387e-06
GYS1_HUMAN	GYS1	Bosutinib	0|2|1|1	4	1	4	1|2|0|2	0.03	0.12	0.03	0.12	0.03	-5.09	-0.32	0.46	NA	737	22	411	94.65	-8.67949	4	6.58478e-07
H12_HUMAN	HIST1H1C	Bosutinib	0|4|3|1	8	2	4	1|3|3|1	0.05	0.14	0.05	0.14	0.05	-8.16	0	0.44	NA	213	301	411	26.76	-6.74504	4	5.17647e-06
H13_HUMAN	HIST1H1D	Bosutinib	0|4|3|1	8	2	4	1|3|3|1	0.05	0.14	0.05	0.14	0.05	-8.16	0	0.44	NA	221	298	411	27.49	-6.78191	4	4.98908e-06
H15_HUMAN	HIST1H1B	Bosutinib	1|3|4|2	10	2.5	4	0|1|3|0	0.41	0.76	0.41	0.76	0.41	-2.32	1.32	0.18	NA	226	100	411	75.67	-6.58114	4	7.85053e-06
H2B1B_HUMAN	HIST1H2BB	Bosutinib	1|2|2|1	6	1.5	4	1|1|1|2	0.06	0.12	0.06	0.12	0.06	-3.46	0.26	0.43	NA	126	227	411	44.77	-6.50771	4	7.0868e-06
H2B1C_HUMAN	HIST1H2BC	Bosutinib	1|2|2|1	6	1.5	4	2|1|1|2	0.03	0.05	0.03	0.05	0.03	-4.36	0	0.47	NA	126	227	411	44.77	-6.50771	4	6.56301e-06
H4_HUMAN	HIST1H4A	Bosutinib	1|2|2|1	6	1.5	4	1|1|0|1	0.22	0.44	0.22	0.44	0.22	-1.66	1	0.33	NA	103	225	411	45.26	-6.30616	4	9.95079e-06
HACD3_HUMAN	HACD3	Bosutinib	5|6|4|6	21	5.25	4	0|0|2|1	0.96	0.99	0.96	0.99	0.96	2.23	2.81	0.01	NA	362	55	411	86.62	-6.31031	4	1.12769e-05
HDAC1_HUMAN	HDAC1	Bosutinib	0|2|3|2	7	1.75	4	2|3|3|2	0	0.01	0	0.01	0	-10.38	-0.51	0.54	NA	482	108	411	73.72	-7.69523	4	1.59082e-06
HDAC2_HUMAN	HDAC2	Bosutinib	1|2|3|4	10	2.5	4	3|3|4|2	0	0.01	0	0.01	0	-9.97	-0.27	0.54	NA	488	115	411	72.02	-7.35092	4	2.55377e-06
HDAC6_HUMAN	HDAC6	Bosutinib	5|2|3|3	13	3.25	4	5|4|5|5	0	0	0	0	0	-14.93	-0.56	0.59	NA	1215	9	411	97.81	-8.00074	4	1.14874e-06
HEAT1_HUMAN	HEATR1	Bosutinib	11|13|11|11	46	11.5	4	0|0|0|0	1	1	1	1	1	18.34	6.85	0	NA	2144	34	411	91.73	-7.30498	4	4.37304e-06
HEMH_HUMAN	FECH	Bosutinib	0|1|0|0	1	0.25	4	11|14|19|19	0	0	0	0	0	-69.05	-5.64	0.64	NA	423	5	411	98.78	-9.51056	4	-9.34758e-06
HM13_HUMAN	HM13	Bosutinib	6|8|8|6	28	7	4	0|0|1|2	1	1	1	1	1	4.88	3.22	0	NA	377	22	411	94.65	-6.06323	4	1.46127e-05
HMGB1_HUMAN	HMGB1	Bosutinib	1|1|2|2	6	1.5	4	2|2|1|3	0	0	0	0	0	-6.06	-0.42	0.64	NA	215	106	411	74.21	-7.04207	4	3.23231e-06
HNRDL_HUMAN	HNRNPDL	Bosutinib	1|2|1|1	5	1.25	4	1|1|2|0	0.06	0.25	0.06	0.25	0.06	-2.56	0.32	0.42	NA	420	139	411	66.18	-7.89401	4	1.7979e-06
HNRH1_HUMAN	HNRNPH1	Bosutinib	5|3|5|6	19	4.75	4	4|4|6|4	0	0	0	0	0	-12.11	0.08	0.56	NA	449	263	411	36.01	-6.62578	4	5.97915e-06
HNRH2_HUMAN	HNRNPH2	Bosutinib	3|3|3|4	13	3.25	4	3|3|4|5	0	0	0	0	0	-9.38	-0.2	0.57	NA	449	266	411	35.28	-7.00527	4	3.69646e-06
HNRL1_HUMAN	HNRNPUL1	Bosutinib	9|9|8|6	32	8	4	6|6|6|8	0	0	0	0	0	-14.7	0.3	0.58	NA	856	106	411	74.21	-6.74973	4	5.61488e-06
HNRL2_HUMAN	HNRNPUL2	Bosutinib	6|6|6|7	25	6.25	4	6|7|7|6	0	0	0	0	0	-14.7	-0.06	0.59	NA	747	61	411	85.16	-6.86038	4	4.52422e-06
HNRPC_HUMAN	HNRNPC	Bosutinib	3|2|2|3	10	2.5	4	2|3|2|3	0	0.01	0	0.01	0	-6.42	0	0.53	NA	306	180	411	56.2	-6.88419	4	4.50404e-06
HNRPD_HUMAN	HNRNPD	Bosutinib	0|2|0|0	2	0.5	4	0|0|2|1	0.11	0.44	0.11	0.44	0.11	-3.27	-0.58	0.41	NA	355	216	411	47.45	-8.64216	4	5.90564e-07
HNRPK_HUMAN	HNRNPK	Bosutinib	7|6|4|6	23	5.75	4	8|4|9|8	0	0	0	0	0	-20.79	-0.34	0.64	NA	463	288	411	29.93	-6.46542	4	5.99125e-06
HNRPL_HUMAN	HNRNPL	Bosutinib	4|2|5|2	13	3.25	4	4|2|5|4	0	0	0	0	0	-11.03	-0.2	0.55	NA	589	190	411	53.77	-7.27667	4	2.81785e-06
HNRPM_HUMAN	HNRNPM	Bosutinib	12|11|12|12	47	11.75	4	8|10|9|11	0	0	0	0	0	-18.02	0.31	0.6	NA	730	220	411	46.47	-6.20609	4	9.6872e-06
HNRPQ_HUMAN	SYNCRIP	Bosutinib	7|9|6|4	26	6.5	4	10|9|10|9	0	0	0	0	0	-29.71	-0.56	0.64	NA	623	197	411	52.07	-6.63964	4	4.48063e-06
HNRPR_HUMAN	HNRNPR	Bosutinib	10|9|9|7	35	8.75	4	11|11|11|11	0	0	0	0	0	-29.67	-0.32	0.64	NA	633	188	411	54.26	-6.35831	4	6.68219e-06
HNRPU_HUMAN	HNRNPU	Bosutinib	20|23|24|25	92	23	4	18|21|23|24	0	0	0	0	0	-47.27	0.1	0.63	NA	825	280	411	31.87	-5.65679	4	1.58492e-05
HORN_HUMAN	HRNR	Bosutinib	2|0|1|0	3	0.75	4	0|0|2|2	0.06	0.26	0.06	0.26	0.06	-3.93	-0.42	0.42	NA	2850	118	411	71.29	-10.3197	4	1.21921e-07
HP1B3_HUMAN	HP1BP3	Bosutinib	0|2|1|2	5	1.25	4	0|1|0|1	0.32	0.64	0.32	0.64	0.32	-2.37	1.32	0.22	NA	553	68	411	83.45	-8.16911	4	1.60418e-06
HS105_HUMAN	HSPH1	Bosutinib	0|2|2|0	4	1	4	0|0|1|2	0.22	0.44	0.22	0.44	0.22	-3.27	0.41	0.33	NA	858	119	411	71.05	-8.8315	4	7.19457e-07
HS2ST_HUMAN	HS2ST1	Bosutinib	1|1|1|2	5	1.25	4	0|0|0|0	0.24	0.97	0.24	0.97	0.24	1.58	3.64	0.26	NA	356	3	411	99.27	-7.72868	4	2.86266e-06
HS90A_HUMAN	HSP90AA1	Bosutinib	16|14|14|8	52	13	4	14|10|15|13	0	0	0	0	0	-35.51	0	0.62	NA	732	272	411	33.82	-6.10773	4	9.79069e-06
HS90B_HUMAN	HSP90AB1	Bosutinib	19|19|19|17	74	18.5	4	16|14|18|18	0	0	0	0	0	-33.98	0.16	0.62	NA	724	277	411	32.6	-5.74392	4	1.48161e-05
HSP74_HUMAN	HSPA4	Bosutinib	1|2|3|0	6	1.5	4	1|2|3|3	0	0.02	0	0.02	0	-9.28	-0.58	0.52	NA	840	133	411	67.64	-8.40483	4	7.4875e-07
HSP7C_HUMAN	HSPA8	Bosutinib	28|33|31|29	121	30.25	4	30|26|34|38	0	0	0	0	0	-72.83	-0.07	0.63	NA	646	396	411	3.65	-5.1382	4	2.50996e-05
HTR5A_HUMAN	HEATR5A	Bosutinib	2|2|4|3	11	2.75	4	0|0|0|0	0.99	1	0.99	1	0.99	3.61	4.78	0	NA	2040	8	411	98.05	-8.686	4	1.09904e-06
I13R2_HUMAN	IL13RA2	Bosutinib	1|2|2|0	5	1.25	4	0|0|1|0	0.43	0.86	0.43	0.86	0.43	-1.47	2.32	0.18	NA	380	NA	NA	100	-7.79392	4	2.50819e-06
ICMT_HUMAN	ICMT	Bosutinib	1|2|1|1	5	1.25	4	0|0|0|0	0.24	0.97	0.24	0.97	0.24	1.58	3.64	0.26	NA	284	1	411	99.76	-7.50273	4	3.58841e-06
IF16_HUMAN	IFI16	Bosutinib	2|1|0|0	3	0.75	4	1|2|2|1	0.01	0.05	0.01	0.05	0.01	-6.17	-1	0.49	NA	785	9	411	97.81	-9.03026	4	2.74495e-07
IF1AX_HUMAN	EIF1AX	Bosutinib	0|1|1|1	3	0.75	4	1|1|3|2	0	0	0	0	0	-7.23	-1.22	0.64	NA	144	77	411	81.27	-7.33439	4	1.03806e-06
IF2A_HUMAN	EIF2S1	Bosutinib	2|3|2|1	8	2	4	4|3|5|2	0	0	0	0	0	-12.05	-0.81	0.64	NA	315	101	411	75.43	-7.13632	4	2.24318e-06
IF2B_HUMAN	EIF2S2	Bosutinib	0|0|0|1	1	0.25	4	5|2|6|7	0	0	0	0	0	-21.23	-4.32	0.64	NA	333	71	411	82.73	-9.27133	4	-3.35175e-06
IF2B1_HUMAN	IGF2BP1	Bosutinib	2|2|3|3	10	2.5	4	2|1|2|4	0.01	0.02	0.01	0.02	0.01	-5.53	0.15	0.51	NA	577	114	411	72.26	-7.51845	4	2.50301e-06
IF2B2_HUMAN	IGF2BP2	Bosutinib	1|1|3|2	7	1.75	4	1|3|3|0	0.03	0.09	0.03	0.09	0.03	-5.25	0	0.47	NA	599	80	411	80.54	-7.91254	4	1.61063e-06
IF2G_HUMAN	EIF2S3	Bosutinib	3|0|1|3	7	1.75	4	3|5|8|4	0	0	0	0	0	-21.23	-1.51	0.64	NA	472	91	411	77.86	-7.67426	4	2.26262e-07
IF2P_HUMAN	EIF5B	Bosutinib	3|3|2|2	10	2.5	4	1|0|1|2	0.4	0.55	0.4	0.55	0.4	-1.11	1.32	0.19	NA	1220	86	411	79.08	-8.26721	4	1.45428e-06
IF4A1_HUMAN	EIF4A1	Bosutinib	3|2|3|3	11	2.75	4	4|4|4|7	0	0	0	0	0	-14.93	-0.79	0.64	NA	406	190	411	53.77	-7.07165	4	2.43369e-06
IF4A3_HUMAN	EIF4A3	Bosutinib	3|2|2|2	9	2.25	4	2|1|5|4	0	0	0	0	0	-8.2	-0.42	0.64	NA	411	147	411	64.23	-7.28456	4	2.5363e-06
IF4G1_HUMAN	EIF4G1	Bosutinib	8|5|7|6	26	6.5	4	2|3|5|3	0.12	0.33	0.12	0.33	0.12	-4.72	1	0.4	NA	1599	102	411	75.18	-7.58223	4	2.77761e-06
IF4G2_HUMAN	EIF4G2	Bosutinib	1|2|0|2	5	1.25	4	1|0|1|0	0.32	0.64	0.32	0.64	0.32	-2.37	1.32	0.22	NA	907	39	411	90.51	-8.6639	4	9.78075e-07
IF6_HUMAN	EIF6	Bosutinib	0|3|1|2	6	1.5	4	2|2|4|3	0	0	0	0	0	-11.47	-0.86	0.55	NA	245	85	411	79.32	-7.17269	4	2.02838e-06
IKKE_HUMAN	IKBKE	Bosutinib	8|11|13|8	40	10	4	0|0|0|0	1	1	1	1	1	13.7	6.64	0	NA	716	3	411	99.27	-6.34799	4	1.13866e-05
ILF2_HUMAN	ILF2	Bosutinib	5|4|5|3	17	4.25	4	5|4|5|6	0	0	0	0	0	-13.95	-0.23	0.64	NA	390	152	411	63.02	-6.59612	4	5.50001e-06
ILF3_HUMAN	ILF3	Bosutinib	17|19|13|15	64	16	4	11|12|17|16	0	0	0	0	0	-30.97	0.19	0.61	NA	894	158	411	61.56	-6.10001	4	1.04571e-05
ILK_HUMAN	ILK	Bosutinib	2|5|4|1	12	3	4	30|33|37|31	0	0	0	0	0	-140.29	-3.47	0.64	NA	452	1	411	99.76	-7.09197	4	-1.37163e-05
IMA1_HUMAN	KPNA2	Bosutinib	2|1|3|1	7	1.75	4	1|2|3|2	0.01	0.04	0.01	0.04	0.01	-6.06	-0.18	0.5	NA	529	162	411	60.58	-7.78827	4	1.699e-06
IMB1_HUMAN	KPNB1	Bosutinib	13|15|11|7	46	11.5	4	0|1|4|3	0.95	1	0.95	1	0.95	1.41	2.52	0.01	NA	876	161	411	60.83	-6.40992	4	1.01002e-05
INT1_HUMAN	INTS1	Bosutinib	1|4|3|3	11	2.75	4	0|0|0|0	0.75	1	0.75	1	0.75	1.58	4.78	0.04	NA	2190	9	411	97.81	-8.75695	4	1.02376e-06
IPO11_HUMAN	IPO11	Bosutinib	1|1|0|0	2	0.5	4	0|0|0|0	0	0	0	0	0	-0.93	2.32	0.64	NA	975	7	411	98.3	-9.65248	4	4.18096e-07
IPO4_HUMAN	IPO4	Bosutinib	6|9|10|10	35	8.75	4	0|0|2|0	0.99	1	0.99	1	0.99	3.99	4.13	0	NA	1081	28	411	93.19	-6.89349	4	6.4771e-06
IPO5_HUMAN	IPO5	Bosutinib	28|27|26|25	106	26.5	4	0|0|4|2	1	1	1	1	1	10.24	4.14	0	NA	1097	80	411	80.54	-5.80009	4	1.93336e-05
IPO7_HUMAN	IPO7	Bosutinib	17|22|19|16	74	18.5	4	3|2|4|3	1	1	1	1	1	9.14	2.63	0	NA	1038	64	411	84.43	-6.10418	4	1.37676e-05
IPO8_HUMAN	IPO8	Bosutinib	3|4|5|4	16	4	4	0|0|0|0	1	1	1	1	1	5.45	5.32	0	NA	1037	55	411	86.62	-7.63469	4	3.14479e-06
IPO9_HUMAN	IPO9	Bosutinib	7|5|5|6	23	5.75	4	0|0|1|0	1	1	1	1	1	6.61	4.52	0	NA	1041	26	411	93.67	-7.27563	4	4.43986e-06
IQGA1_HUMAN	IQGAP1	Bosutinib	2|5|3|1	11	2.75	4	3|5|7|7	0	0	0	0	0	-20.36	-1	0.64	NA	1657	95	411	76.89	-8.47806	4	4.76818e-07
ITA2_HUMAN	ITGA2	Bosutinib	3|4|4|2	13	3.25	4	0|0|3|0	0.74	0.84	0.74	0.84	0.74	0.21	2.11	0.04	NA	1181	2	411	99.51	-7.97236	4	2.07594e-06
JAK1_HUMAN	JAK1	Bosutinib	26|31|35|33	125	31.25	4	2|2|1|4	1	1	1	1	1	24.09	3.8	0	NA	1154	14	411	96.59	-5.68587	4	2.15628e-05
JAK2_HUMAN	JAK2	Bosutinib	6|6|7|5	24	6	4	0|1|1|1	0.99	1	0.99	1	0.99	3.49	3	0	NA	1132	NA	NA	100	-7.31688	4	4.1464e-06
K0020_HUMAN	KIAA0020	Bosutinib	0|1|0|1	2	0.5	4	2|1|1|0	0	0	0	0	0	-3.97	-1	0.64	NA	648	16	411	96.11	-9.24394	4	2.21686e-07
K1C10_HUMAN	KRT10	Bosutinib	27|28|17|20	92	23	4	15|15|13|13	0	0	0	0	0	-25.21	0.71	0.59	NA	584	355	411	13.63	-5.3113	4	2.57799e-05
K1C14_HUMAN	KRT14	Bosutinib	7|10|3|3	23	5.75	4	2|4|5|1	0.3	0.95	0.3	0.95	0.3	-6.76	0.94	0.23	NA	472	284	411	30.9	-6.48468	4	8.25404e-06
K1C15_HUMAN	KRT15	Bosutinib	1|2|0|0	3	0.75	4	0|0|0|0	0.24	0.97	0.24	0.97	0.24	-0.93	2.91	0.26	NA	456	238	411	42.09	-8.48707	4	1.34093e-06
K1C16_HUMAN	KRT16	Bosutinib	7|8|2|2	19	4.75	4	2|3|4|1	0.36	0.84	0.36	0.84	0.36	-6.42	0.93	0.21	NA	473	274	411	33.33	-6.67785	4	6.79202e-06
K1C17_HUMAN	KRT17	Bosutinib	2|0|2|2	6	1.5	4	0|0|0|0	0.73	0.97	0.73	0.97	0.73	-0.93	3.91	0.06	NA	432	248	411	39.66	-7.73986	4	2.83086e-06
K1C18_HUMAN	KRT18	Bosutinib	5|5|5|8	23	5.75	4	4|5|7|7	0	0	0	0	0	-13.52	0	0.58	NA	430	238	411	42.09	-6.39148	4	7.37193e-06
K1C9_HUMAN	KRT9	Bosutinib	13|15|10|8	46	11.5	4	8|13|17|15	0	0	0	0	0	-36.53	-0.2	0.62	NA	623	337	411	18	-6.0691	4	9.43477e-06
K22E_HUMAN	KRT2	Bosutinib	29|30|14|18	91	22.75	4	17|21|15|14	0	0	0	0	0	-39.36	0.44	0.6	NA	639	356	411	13.38	-5.41224	4	2.21059e-05
K2C1_HUMAN	KRT1	Bosutinib	38|34|30|25	127	31.75	4	27|26|33|29	0	0	0	0	0	-65.72	0.14	0.63	NA	644	386	411	6.08	-5.0867	4	2.84086e-05
K2C1B_HUMAN	KRT77	Bosutinib	0|0|3|3	6	1.5	4	3|0|2|2	0.04	0.09	0.04	0.09	0.04	-7.23	-0.22	0.45	NA	578	325	411	20.92	-8.03101	4	1.31651e-06
K2C5_HUMAN	KRT5	Bosutinib	10|10|6|7	33	8.25	4	6|9|7|4	0	0	0	0	0	-14.7	0.34	0.57	NA	590	282	411	31.39	-6.34681	4	8.49177e-06
K2C6A_HUMAN	KRT6A	Bosutinib	8|10|7|6	31	7.75	4	5|7|7|4	0	0	0	0	0	-12.05	0.43	0.56	NA	564	283	411	31.14	-6.36426	4	8.51152e-06
K2C6B_HUMAN	KRT6B	Bosutinib	8|10|7|5	30	7.5	4	0|6|6|5	0.04	0.13	0.04	0.13	0.04	-7.97	0.82	0.46	NA	564	319	411	22.38	-6.39705	4	8.85224e-06
K2C6C_HUMAN	KRT6C	Bosutinib	8|10|7|0	25	6.25	4	0|0|7|0	0.65	0.91	0.65	0.91	0.65	-6.75	1.84	0.09	NA	564	283	411	31.14	-6.57937	4	8.2155e-06
K2C7_HUMAN	KRT7	Bosutinib	0|3|0|0	3	0.75	4	0|0|4|0	0.16	0.64	0.16	0.64	0.16	-3.38	-0.42	0.37	NA	469	155	411	62.29	-8.51518	4	7.40883e-07
K2C8_HUMAN	KRT8	Bosutinib	12|9|14|13	48	12	4	9|12|15|13	0	0	0	0	0	-30.91	-0.03	0.62	NA	483	237	411	42.34	-5.77201	4	1.356e-05
KC1A_HUMAN	CSNK1A1	Bosutinib	2|2|2|1	7	1.75	4	1|1|1|2	0.09	0.12	0.09	0.12	0.09	-3.46	0.49	0.41	NA	337	20	411	95.13	-7.33736	4	3.25449e-06
KC1D_HUMAN	CSNK1D	Bosutinib	6|7|4|3	20	5	4	0|0|0|0	1	1	1	1	1	5.45	5.64	0	NA	415	7	411	98.3	-6.49574	4	9.8227e-06
KC1E_HUMAN	CSNK1E	Bosutinib	6|7|4|3	20	5	4	0|0|0|0	1	1	1	1	1	5.45	5.64	0	NA	416	18	411	95.62	-6.49814	4	9.79909e-06
KCC1D_HUMAN	CAMK1D	Bosutinib	1|2|2|2	7	1.75	4	0|0|0|0	0.73	0.97	0.73	0.97	0.73	1.58	4.13	0.06	NA	385	NA	NA	100	-7.47052	4	3.70585e-06
KCC2A_HUMAN	CAMK2A	Bosutinib	0|0|5|0	5	1.25	4	0|0|0|0	0.25	1	0.25	1	0.25	-0.93	3.64	0.25	NA	478	7	411	98.3	-8.02336	4	2.13203e-06
KCC2D_HUMAN	CAMK2D	Bosutinib	15|16|16|14	61	15.25	4	0|0|0|0	1	1	1	1	1	22.88	7.25	0	NA	499	15	411	96.35	-5.56492	4	2.49158e-05
KCC2G_HUMAN	CAMK2G	Bosutinib	13|17|14|14	58	14.5	4	0|0|0|0	1	1	1	1	1	21.38	7.18	0	NA	558	8	411	98.05	-5.72711	4	2.11856e-05
KDSR_HUMAN	KDSR	Bosutinib	2|2|2|2	8	2	4	0|0|0|0	0.97	0.97	0.97	0.97	0.97	3.61	4.32	0	NA	332	1	411	99.76	-7.18888	4	4.91136e-06
KHDR1_HUMAN	KHDRBS1	Bosutinib	0|0|1|1	2	0.5	4	1|1|1|1	0	0	0	0	0	-3.97	-1	0.64	NA	443	138	411	66.42	-8.86361	4	3.24272e-07
KINH_HUMAN	KIF5B	Bosutinib	0|2|2|1	5	1.25	4	3|4|4|2	0	0	0	0	0	-13.59	-1.4	0.64	NA	963	97	411	76.4	-8.72381	4	1.67328e-07
KNTC1_HUMAN	KNTC1	Bosutinib	0|2|2|1	5	1.25	4	0|0|0|0	0.49	0.97	0.49	0.97	0.49	-0.93	3.64	0.14	NA	2209	5	411	98.78	-9.55405	4	4.61344e-07
KPCD_HUMAN	PRKCD	Bosutinib	0|2|1|1	4	1	4	0|0|0|0	0.24	0.97	0.24	0.97	0.24	-0.93	3.32	0.26	NA	676	NA	NA	100	-8.59309	4	1.20605e-06
KPYM_HUMAN	PKM	Bosutinib	1|1|1|2	5	1.25	4	2|3|6|5	0	0	0	0	0	-14.04	-1.69	0.64	NA	531	249	411	39.42	-8.12852	4	-6.94091e-08
KTN1_HUMAN	KTN1	Bosutinib	2|2|2|1	7	1.75	4	5|5|7|2	0	0	0	0	0	-17.21	-1.43	0.64	NA	1357	39	411	90.51	-8.73031	4	1.27335e-07
LAR1B_HUMAN	LARP1B	Bosutinib	0|1|0|0	1	0.25	4	0|0|0|0	0	0	0	0	0	-0.93	1.32	0.64	NA	914	36	411	91.24	-10.281	4	2.23e-07
LARP1_HUMAN	LARP1	Bosutinib	2|1|2|3	8	2	4	1|1|1|0	0.4	0.73	0.4	0.73	0.4	-1.66	1.42	0.19	NA	1096	78	411	81.02	-8.38317	4	1.3071e-06
LARP7_HUMAN	LARP7	Bosutinib	2|2|2|1	7	1.75	4	1|0|0|1	0.48	0.64	0.48	0.64	0.48	-0.76	1.81	0.17	NA	582	35	411	91.48	-7.88375	4	2.22467e-06
LAS1L_HUMAN	LAS1L	Bosutinib	1|2|3|0	6	1.5	4	0|1|0|0	0.46	0.97	0.46	0.97	0.46	-1.47	2.58	0.18	NA	734	50	411	87.83	-8.26994	4	1.5762e-06
LASP1_HUMAN	LASP1	Bosutinib	2|2|2|1	7	1.75	4	1|2|2|2	0.02	0.02	0.02	0.02	0.02	-5.26	0	0.48	NA	261	26	411	93.67	-7.0818	4	3.69642e-06
LAT1_HUMAN	SLC7A5	Bosutinib	3|3|4|3	13	3.25	4	0|0|2|2	0.61	0.79	0.61	0.79	0.61	0.21	1.7	0.1	NA	507	35	411	91.48	-7.12675	4	4.7055e-06
LG3BP_HUMAN	LGALS3BP	Bosutinib	2|3|3|3	11	2.75	4	1|1|2|2	0.16	0.19	0.16	0.19	0.16	-2.86	0.87	0.38	NA	585	25	411	93.92	-7.43691	4	3.15564e-06
LIM3L_HUMAN	LIMS3L	Bosutinib	1|1|1|1	4	1	4	9|9|9|9	0	0	0	0	0	-35.34	-3.18	0.64	NA	117	NA	NA	100	-6.83907	4	-1.33386e-05
LIMA1_HUMAN	LIMA1	Bosutinib	3|3|3|2	11	2.75	4	3|4|4|4	0	0	0	0	0	-11.03	-0.45	0.64	NA	759	76	411	81.51	-7.6973	4	1.64963e-06
LMAN1_HUMAN	LMAN1	Bosutinib	1|1|3|2	7	1.75	4	0|0|1|0	0.46	0.97	0.46	0.97	0.46	0.14	2.81	0.18	NA	510	16	411	96.11	-7.75169	4	2.66815e-06
LMNA_HUMAN	LMNA	Bosutinib	0|0|1|0	1	0.25	4	0|1|1|0	0	0	0	0	0	-2.37	-1	0.64	NA	664	92	411	77.62	-9.96147	4	1.08172e-07
LNP_HUMAN	LNP	Bosutinib	1|1|1|0	3	0.75	4	0|0|0|0	0	0	0	0	0	-0.93	2.91	0.64	NA	428	2	411	99.51	-8.4237	4	1.42866e-06
LPPRC_HUMAN	LRPPRC	Bosutinib	4|4|6|2	16	4	4	0|0|2|0	0.88	0.98	0.88	0.98	0.88	0.73	3	0.01	NA	1394	130	411	68.37	-7.93054	4	2.24473e-06
LRC47_HUMAN	LRRC47	Bosutinib	1|1|1|1	4	1	4	4|7|4|4	0	0	0	0	0	-17.21	-2.25	0.64	NA	583	30	411	92.7	-8.44508	4	-7.52438e-07
LRC59_HUMAN	LRRC59	Bosutinib	4|3|3|6	16	4	4	2|1|2|3	0.23	0.68	0.23	0.68	0.23	-3.19	1	0.32	NA	307	80	411	80.54	-6.41745	4	8.90277e-06
LST8_HUMAN	MLST8	Bosutinib	5|4|3|5	17	4.25	4	0|0|1|1	0.95	0.99	0.95	0.99	0.95	1.91	3.09	0.01	NA	326	1	411	99.76	-6.41688	4	1.02238e-05
LTN1_HUMAN	LTN1	Bosutinib	6|8|7|6	27	6.75	4	0|0|0|0	1	1	1	1	1	10.51	6.08	0	NA	1766	3	411	99.27	-7.64383	4	3.11619e-06
LYAR_HUMAN	LYAR	Bosutinib	1|1|3|1	6	1.5	4	2|0|1|1	0.14	0.55	0.14	0.55	0.14	-2.56	0.58	0.39	NA	379	44	411	89.29	-7.60897	4	2.53018e-06
LYN_HUMAN	LYN	Bosutinib	13|13|16|17	59	14.75	4	9|12|15|12	0	0	0	0	0	-23.93	0.3	0.61	NA	512	21	411	94.89	-5.62398	4	1.72997e-05
M3K1_HUMAN	MAP3K1	Bosutinib	9|9|6|9	33	8.25	4	4|8|9|9	0	0	0	0	0	-18.28	0.14	0.59	NA	1512	NA	NA	100	-7.28787	4	3.139e-06
M3K2_HUMAN	MAP3K2	Bosutinib	14|16|18|21	69	17.25	4	12|10|13|11	0	0	0	0	0	-20.74	0.58	0.59	NA	619	NA	NA	100	-5.65719	4	1.78153e-05
M3K3_HUMAN	MAP3K3	Bosutinib	10|10|12|13	45	11.25	4	4|6|6|5	0.11	0.31	0.11	0.31	0.11	-4.73	1.1	0.41	NA	626	NA	NA	100	-6.09588	4	1.24376e-05
M3K4_HUMAN	MAP3K4	Bosutinib	16|19|19|12	66	16.5	4	4|2|3|3	1	1	1	1	1	4.83	2.46	0	NA	1608	1	411	99.76	-6.65628	4	7.87327e-06
M4K2_HUMAN	MAP4K2	Bosutinib	22|27|28|21	98	24.5	4	0|0|0|0	1	1	1	1	1	33.28	7.94	0	NA	820	NA	NA	100	-5.58753	4	2.43589e-05
M4K3_HUMAN	MAP4K3	Bosutinib	19|27|25|19	90	22.5	4	0|0|0|0	1	1	1	1	1	30.33	7.81	0	NA	894	1	411	99.76	-5.75909	4	2.05188e-05
M4K4_HUMAN	MAP4K4	Bosutinib	35|39|36|33	143	35.75	4	2|2|2|2	1	1	1	1	1	34.68	4.16	0	NA	1239	16	411	96.11	-5.62241	4	2.30978e-05
M4K5_HUMAN	MAP4K5	Bosutinib	38|35|42|37	152	38	4	25|23|29|27	0	0	0	0	0	-41.58	0.55	0.63	NA	846	4	411	99.03	-5.17983	4	2.85066e-05
MACF1_HUMAN	MACF1	Bosutinib	3|3|2|4	12	3	4	2|0|3|3	0.06	0.14	0.06	0.14	0.06	-4.64	0.58	0.44	NA	7388	39	411	90.51	-9.8859	4	2.59594e-07
MARE1_HUMAN	MAPRE1	Bosutinib	2|1|2|1	6	1.5	4	0|1|2|2	0.06	0.12	0.06	0.12	0.06	-3.46	0.26	0.43	NA	268	36	411	91.24	-7.26242	4	3.33187e-06
MATR3_HUMAN	MATR3	Bosutinib	2|2|6|4	14	3.5	4	4|7|9|7	0	0	0	0	0	-23.05	-0.94	0.64	NA	847	171	411	58.39	-7.56583	4	1.26513e-06
MBB1A_HUMAN	MYBBP1A	Bosutinib	7|18|15|13	53	13.25	4	5|5|4|3	0.73	1	0.73	1	0.73	-5.4	1.64	0.08	NA	1328	112	411	72.75	-6.68433	4	7.28958e-06
MBOA5_HUMAN	LPCAT3	Bosutinib	3|4|2|3	12	3	4	0|0|1|1	0.84	0.96	0.84	0.96	0.84	0.57	2.58	0.02	NA	487	1	411	99.76	-7.16655	4	4.75126e-06
MBOA7_HUMAN	MBOAT7	Bosutinib	4|7|4|5	20	5	4	0|0|3|3	0.63	0.9	0.63	0.9	0.63	-0.15	1.74	0.1	NA	472	2	411	99.51	-6.62444	4	7.79753e-06
MCM2_HUMAN	MCM2	Bosutinib	5|5|6|5	21	5.25	4	5|7|8|7	0	0	0	0	0	-17.14	-0.36	0.64	NA	904	95	411	76.89	-7.2255	4	2.76362e-06
MCM3_HUMAN	MCM3	Bosutinib	0|1|2|1	4	1	4	0|2|1|1	0.06	0.25	0.06	0.25	0.06	-3.97	0	0.42	NA	808	120	411	70.8	-8.77146	4	6.82297e-07
MCM4_HUMAN	MCM4	Bosutinib	5|6|5|4	20	5	4	3|2|2|4	0.07	0.16	0.07	0.16	0.07	-4.39	0.86	0.42	NA	863	113	411	72.51	-7.22787	4	3.88233e-06
MCM6_HUMAN	MCM6	Bosutinib	6|8|5|6	25	6.25	4	5|3|5|8	0	0	0	0	0	-11.74	0.25	0.57	NA	821	101	411	75.43	-6.95484	4	4.51837e-06
MCM7_HUMAN	MCM7	Bosutinib	9|4|4|5	22	5.5	4	2|2|6|7	0.01	0.05	0.01	0.05	0.01	-9.54	0.37	0.49	NA	719	123	411	70.07	-6.95001	4	4.67609e-06
MDN1_HUMAN	MDN1	Bosutinib	19|24|16|11	70	17.5	4	0|0|2|2	1	1	1	1	1	9.07	4.13	0	NA	5596	27	411	93.43	-7.8445	4	2.50242e-06
MED23_HUMAN	MED23	Bosutinib	1|4|2|1	8	2	4	0|0|0|0	0.49	1	0.49	1	0.49	1.58	4.32	0.13	NA	1368	6	411	98.54	-8.60486	4	1.19194e-06
MERTK_HUMAN	MERTK	Bosutinib	3|5|4|2	14	3.5	4	0|0|0|0	0.99	1	0.99	1	0.99	3.61	5.13	0	NA	999	NA	NA	100	-7.73089	4	2.85636e-06
MET_HUMAN	MET	Bosutinib	2|4|3|2	11	2.75	4	0|0|0|0	0.99	1	0.99	1	0.99	3.61	4.78	0	NA	1390	NA	NA	100	-8.30236	4	1.61298e-06
MINK1_HUMAN	MINK1	Bosutinib	17|13|17|15	62	15.5	4	0|0|0|0	1	1	1	1	1	21.38	7.28	0	NA	1332	5	411	98.78	-6.53049	4	9.48716e-06
MLTK_HUMAN	ZAK	Bosutinib	15|15|14|14	58	14.5	4	18|16|22|14	0	0	0	0	0	-42.11	-0.27	0.64	NA	800	NA	NA	100	-6.08736	4	9.00219e-06
MMP1_HUMAN	MMP1	Bosutinib	6|6|4|6	22	5.5	4	4|4|3|3	0.01	0.01	0.01	0.01	0.01	-7.02	0.65	0.5	NA	469	NA	NA	100	-6.52275	4	7.59082e-06
MOES_HUMAN	MSN	Bosutinib	4|3|6|4	17	4.25	4	13|16|15|12	0	0	0	0	0	-50.87	-1.74	0.64	NA	577	78	411	81.02	-6.98782	4	-4.00185e-07
MON2_HUMAN	MON2	Bosutinib	6|7|5|3	21	5.25	4	0|0|0|0	1	1	1	1	1	5.45	5.71	0	NA	1717	11	411	97.32	-7.867	4	2.49287e-06
MOT1_HUMAN	SLC16A1	Bosutinib	7|6|6|6	25	6.25	4	0|0|1|0	1	1	1	1	1	8.18	4.64	0	NA	500	47	411	88.56	-6.45892	4	1.00591e-05
MOT4_HUMAN	SLC16A3	Bosutinib	6|4|5|5	20	5	4	1|2|3|2	0.4	0.68	0.4	0.68	0.4	-1.8	1.32	0.19	NA	465	11	411	97.32	-6.6095	4	7.63105e-06
MP2K1_HUMAN	MAP2K1	Bosutinib	23|25|25|24	97	24.25	4	0|2|2|1	1	1	1	1	1	25.32	4.28	0	NA	393	6	411	98.54	-4.86229	4	4.94663e-05
MP2K2_HUMAN	MAP2K2	Bosutinib	22|26|26|25	99	24.75	4	0|0|0|0	1	1	1	1	1	34.75	7.95	0	NA	400	7	411	98.3	-4.85954	4	5.04447e-05
MP2K5_HUMAN	MAP2K5	Bosutinib	5|8|6|5	24	6	4	6|4|7|7	0	0	0	0	0	-14.37	0	0.59	NA	448	NA	NA	100	-6.38993	4	7.38338e-06
MPCP_HUMAN	SLC25A3	Bosutinib	3|2|3|2	10	2.5	4	2|1|1|1	0.24	0.35	0.24	0.35	0.24	-1.98	1	0.32	NA	362	130	411	68.37	-7.05225	4	4.71885e-06
MRCKA_HUMAN	CDC42BPA	Bosutinib	6|10|8|6	30	7.5	4	0|0|0|0	1	1	1	1	1	10.51	6.23	0	NA	1732	11	411	97.32	-7.51903	4	3.5304e-06
MRCKB_HUMAN	CDC42BPB	Bosutinib	10|10|12|10	42	10.5	4	0|0|0|0	1	1	1	1	1	16.81	6.71	0	NA	1711	13	411	96.84	-7.17036	4	5.00322e-06
MSH6_HUMAN	MSH6	Bosutinib	3|1|2|1	7	1.75	4	0|0|0|0	0.49	1	0.49	1	0.49	1.58	4.13	0.13	NA	1360	56	411	86.37	-8.73252	4	1.04908e-06
MTOR_HUMAN	MTOR	Bosutinib	52|55|49|55	211	52.75	4	1|0|12|9	1	1	1	1	1	6.31	3.26	0	NA	2549	10	411	97.57	-5.95479	4	1.63021e-05
MVP_HUMAN	MVP	Bosutinib	8|8|13|9	38	9.5	4	16|14|16|17	0	0	0	0	0	-46.29	-0.74	0.64	NA	893	8	411	98.05	-6.62019	4	4.01718e-06
MYADM_HUMAN	MYADM	Bosutinib	2|1|1|1	5	1.25	4	0|0|0|1	0.21	0.86	0.21	0.86	0.21	0.14	2.32	0.34	NA	322	5	411	98.78	-7.62831	4	2.95997e-06
MYH10_HUMAN	MYH10	Bosutinib	22|22|25|23	92	23	4	16|14|21|12	0	0	0	0	0	-24.25	0.55	0.61	NA	1976	166	411	59.61	-6.53023	4	7.38546e-06
MYH11_HUMAN	MYH11	Bosutinib	0|12|9|0	21	5.25	4	0|0|0|0	0.5	1	0.5	1	0.5	-0.93	5.71	0.13	NA	1972	159	411	61.31	-8.00547	4	2.17052e-06
MYH9_HUMAN	MYH9	Bosutinib	112|123|118|117	470	117.5	4	96|100|112|96	0	0	0	0	0	-194.11	0.21	0.64	NA	1960	203	411	50.61	-4.89116	4	3.52709e-05
MYL6_HUMAN	MYL6	Bosutinib	0|0|0|1	1	0.25	4	1|0|2|1	0	0	0	0	0	-3.97	-2	0.64	NA	151	190	411	53.77	-8.48047	4	-3.98473e-07
MYO10_HUMAN	MYO10	Bosutinib	0|1|2|0	3	0.75	4	0|0|0|0	0.24	0.97	0.24	0.97	0.24	-0.93	2.91	0.26	NA	2058	2	411	99.51	-9.99407	4	2.97117e-07
MYO1A_HUMAN	MYO1A	Bosutinib	1|0|0|0	1	0.25	4	0|0|0|0	0	0	0	0	0	-0.93	1.32	0.64	NA	1043	36	411	91.24	-10.413	4	1.95419e-07
MYO1B_HUMAN	MYO1B	Bosutinib	8|7|9|6	30	7.5	4	2|1|2|2	0.93	0.99	0.93	0.99	0.93	1.54	2.1	0.01	NA	1136	69	411	83.21	-7.09726	4	4.97593e-06
MYO1C_HUMAN	MYO1C	Bosutinib	8|10|11|6	35	8.75	4	4|5|8|6	0	0.01	0	0.01	0	-12.05	0.6	0.54	NA	1063	66	411	83.94	-6.87669	4	5.28297e-06
MYO1E_HUMAN	MYO1E	Bosutinib	2|1|1|1	5	1.25	4	0|0|2|0	0.17	0.67	0.17	0.67	0.17	-0.42	1.32	0.36	NA	1108	17	411	95.86	-8.86407	4	8.00644e-07
MYOF_HUMAN	MYOF	Bosutinib	1|1|5|3	10	2.5	4	0|0|0|0	0.5	1	0.5	1	0.5	1.58	4.64	0.13	NA	2061	15	411	96.35	-8.79155	4	9.88947e-07
NAA15_HUMAN	NAA15	Bosutinib	4|5|2|4	15	3.75	4	3|3|4|4	0	0	0	0	0	-10.07	0.1	0.54	NA	866	32	411	92.21	-7.51903	4	2.46346e-06
NACAM_HUMAN	NACA	Bosutinib	2|3|3|3	11	2.75	4	3|3|4|3	0	0	0	0	0	-9.11	-0.23	0.64	NA	2078	NA	NA	100	-8.70446	4	6.66058e-07
NAT10_HUMAN	NAT10	Bosutinib	13|15|16|13	57	14.25	4	8|13|13|10	0	0	0	0	0	-20.42	0.38	0.6	NA	1025	70	411	82.97	-6.35259	4	8.50135e-06
NB5R3_HUMAN	CYB5R3	Bosutinib	4|2|1|2	9	2.25	4	0|0|0|0	0.74	1	0.74	1	0.74	1.58	4.49	0.05	NA	301	25	411	93.92	-6.97308	4	6.09433e-06
NBAS_HUMAN	NBAS	Bosutinib	11|15|18|14	58	14.5	4	0|0|2|0	1	1	1	1	1	7.37	4.86	0	NA	2371	2	411	99.51	-7.17382	4	4.93026e-06
NCBP1_HUMAN	NCBP1	Bosutinib	2|1|1|2	6	1.5	4	0|1|1|1	0.22	0.44	0.22	0.44	0.22	-1.66	1	0.33	NA	790	38	411	90.75	-8.34347	4	1.29739e-06
NCEH1_HUMAN	NCEH1	Bosutinib	2|2|2|1	7	1.75	4	0|0|0|0	0.73	0.97	0.73	0.97	0.73	1.58	4.13	0.06	NA	408	1	411	99.76	-7.52855	4	3.49694e-06
NCKP1_HUMAN	NCKAP1	Bosutinib	4|4|4|2	14	3.5	4	1|3|4|3	0.01	0.01	0.01	0.01	0.01	-7.31	0.34	0.51	NA	1128	35	411	91.48	-7.85234	4	1.88611e-06
NDC1_HUMAN	NDC1	Bosutinib	3|2|3|4	12	3	4	0|0|1|0	0.95	0.99	0.95	0.99	0.95	1.79	3.58	0.01	NA	674	7	411	98.3	-7.49151	4	3.53095e-06
NF1_HUMAN	NF1	Bosutinib	1|2|3|2	8	2	4	0|0|0|0	0.74	1	0.74	1	0.74	1.58	4.32	0.05	NA	2839	8	411	98.05	-9.33496	4	5.74349e-07
NH2L1_HUMAN	SNU13	Bosutinib	2|1|1|1	5	1.25	4	1|1|1|1	0.06	0.25	0.06	0.25	0.06	-2.56	0.32	0.42	NA	128	59	411	85.64	-6.70578	4	5.89933e-06
NKRF_HUMAN	NKRF	Bosutinib	1|2|3|1	7	1.75	4	1|2|3|4	0	0.01	0	0.01	0	-8.06	-0.51	0.54	NA	690	46	411	88.81	-8.05397	4	1.11127e-06
NOL10_HUMAN	NOL10	Bosutinib	2|1|1|1	5	1.25	4	1|0|1|2	0.06	0.25	0.06	0.25	0.06	-2.56	0.32	0.42	NA	688	25	411	93.92	-8.38754	4	1.09755e-06
NOL6_HUMAN	NOL6	Bosutinib	3|6|5|6	20	5	4	4|5|4|4	0	0	0	0	0	-11.17	0.24	0.55	NA	1146	36	411	91.24	-7.51149	4	2.57807e-06
NONO_HUMAN	NONO	Bosutinib	8|8|8|5	29	7.25	4	11|11|9|10	0	0	0	0	0	-30.6	-0.49	0.64	NA	471	220	411	46.47	-6.25075	4	6.80445e-06
NOP2_HUMAN	NOP2	Bosutinib	11|9|9|12	41	10.25	4	11|8|10|9	0	0	0	0	0	-20.92	0.11	0.6	NA	812	91	411	77.86	-6.44912	4	7.20288e-06
NOP56_HUMAN	NOP56	Bosutinib	4|3|4|5	16	4	4	5|3|3|4	0	0	0	0	0	-9.38	0.1	0.55	NA	594	96	411	76.64	-7.07748	4	3.82353e-06
NOP58_HUMAN	NOP58	Bosutinib	4|2|3|2	11	2.75	4	4|2|3|2	0	0.01	0	0.01	0	-7.31	0	0.53	NA	529	90	411	78.1	-7.33628	4	2.8659e-06
NP1L1_HUMAN	NAP1L1	Bosutinib	3|4|3|2	12	3	4	1|1|4|4	0.01	0.03	0.01	0.03	0.01	-6.43	0.26	0.5	NA	391	152	411	63.02	-6.94699	4	4.56746e-06
NPA1P_HUMAN	URB1	Bosutinib	11|12|10|8	41	10.25	4	0|0|0|0	1	1	1	1	1	13.7	6.68	0	NA	2271	13	411	96.84	-7.4776	4	3.67974e-06
NPM_HUMAN	NPM1	Bosutinib	4|4|3|1	12	3	4	2|3|3|2	0.02	0.03	0.02	0.03	0.02	-8.06	0.26	0.49	NA	294	252	411	38.69	-6.66186	4	6.07441e-06
NSF_HUMAN	NSF	Bosutinib	2|3|3|1	9	2.25	4	0|0|3|1	0.36	0.57	0.36	0.57	0.36	-2.32	1.17	0.21	NA	744	31	411	92.46	-7.87801	4	2.11076e-06
NSF1C_HUMAN	NSFL1C	Bosutinib	2|1|1|2	6	1.5	4	0|0|1|1	0.32	0.64	0.32	0.64	0.32	-0.76	1.58	0.22	NA	370	32	411	92.21	-7.58494	4	2.94847e-06
NU107_HUMAN	NUP107	Bosutinib	1|1|1|1	4	1	4	0|0|1|1	0	0	0	0	0	-0.76	1	0.64	NA	925	42	411	89.78	-8.90669	4	7.38694e-07
NU155_HUMAN	NUP155	Bosutinib	0|0|2|0	2	0.5	4	0|0|0|0	0.24	0.97	0.24	0.97	0.24	-0.93	2.32	0.26	NA	1391	49	411	88.08	-10.0078	4	2.93058e-07
NU160_HUMAN	NUP160	Bosutinib	3|6|4|3	16	4	4	0|0|0|0	1	1	1	1	1	5.45	5.32	0	NA	1436	26	411	93.67	-7.96022	4	2.27099e-06
NU188_HUMAN	NUP188	Bosutinib	4|4|2|0	10	2.5	4	0|0|0|0	0.74	1	0.74	1	0.74	-0.93	4.64	0.04	NA	1749	21	411	94.89	-8.62741	4	1.16536e-06
NU205_HUMAN	NUP205	Bosutinib	10|11|7|10	38	9.5	4	0|0|1|0	1	1	1	1	1	9.73	5.25	0	NA	2012	37	411	91	-7.43249	4	3.81671e-06
NU5M_HUMAN	MT-ND5	Bosutinib	2|1|3|1	7	1.75	4	0|0|0|0	0.49	1	0.49	1	0.49	1.58	4.13	0.13	NA	603	4	411	99.03	-7.9192	4	2.36609e-06
NUCL_HUMAN	NCL	Bosutinib	21|23|25|19	88	22	4	17|24|22|20	0	0	0	0	0	-46.09	0.08	0.63	NA	710	261	411	36.5	-5.55112	4	1.75469e-05
NUMA1_HUMAN	NUMA1	Bosutinib	12|14|11|12	49	12.25	4	17|16|21|14	0	0	0	0	0	-45.37	-0.47	0.64	NA	2115	78	411	81.02	-7.22818	4	2.60019e-06
NUP93_HUMAN	NUP93	Bosutinib	1|1|1|0	3	0.75	4	0|0|2|0	0	0	0	0	0	-2.47	0.58	0.64	NA	819	58	411	85.89	-9.07266	4	5.85433e-07
NUP98_HUMAN	NUP98	Bosutinib	1|1|1|0	3	0.75	4	0|0|0|0	0	0	0	0	0	-0.93	2.91	0.64	NA	1817	36	411	91.24	-9.86952	4	3.36525e-07
ODP2_HUMAN	DLAT	Bosutinib	2|4|4|3	13	3.25	4	2|2|3|4	0.01	0.01	0.01	0.01	0.01	-7.31	0.24	0.51	NA	647	38	411	90.75	-7.37059	4	2.97327e-06
ODPA_HUMAN	PDHA1	Bosutinib	1|2|2|2	7	1.75	4	2|2|2|3	0	0	0	0	0	-7.07	-0.36	0.64	NA	390	47	411	88.56	-7.48343	4	2.13531e-06
ODPB_HUMAN	PDHB	Bosutinib	1|3|2|1	7	1.75	4	0|0|4|2	0.08	0.24	0.08	0.24	0.08	-4.15	0.23	0.41	NA	359	52	411	87.35	-7.4006	4	2.87121e-06
OPA1_HUMAN	OPA1	Bosutinib	1|2|1|0	4	1	4	0|0|0|0	0.24	0.97	0.24	0.97	0.24	-0.93	3.32	0.26	NA	960	13	411	96.84	-8.94383	4	8.49258e-07
OSBL8_HUMAN	OSBPL8	Bosutinib	3|7|6|5	21	5.25	4	0|2|4|3	0.37	0.75	0.37	0.75	0.37	-4.03	1.22	0.21	NA	889	26	411	93.67	-7.20877	4	4.14654e-06
OST48_HUMAN	DDOST	Bosutinib	4|8|5|4	21	5.25	4	1|1|2|1	0.79	1	0.79	1	0.79	0.66	2.07	0.02	NA	456	59	411	85.64	-6.54116	4	8.66283e-06
PABP1_HUMAN	PABPC1	Bosutinib	14|15|15|16	60	15	4	13|18|19|18	0	0	0	0	0	-40.26	-0.18	0.64	NA	636	172	411	58.15	-5.82405	4	1.2172e-05
PABP4_HUMAN	PABPC4	Bosutinib	9|7|12|6	34	8.5	4	9|11|12|13	0	0	0	0	0	-32.54	-0.4	0.61	NA	644	142	411	65.45	-6.40453	4	6.14909e-06
PAF1_HUMAN	PAF1	Bosutinib	3|1|2|2	8	2	4	1|0|1|0	0.54	0.87	0.54	0.87	0.54	-0.76	2	0.12	NA	531	50	411	87.83	-7.65851	4	2.82218e-06
PAIRB_HUMAN	SERBP1	Bosutinib	1|2|2|1	6	1.5	4	3|2|7|2	0	0	0	0	0	-11.93	-1.22	0.64	NA	408	175	411	57.42	-7.6827	4	7.32747e-07
PARP1_HUMAN	PARP1	Bosutinib	10|7|11|11	39	9.75	4	16|13|23|14	0	0	0	0	0	-51.42	-0.76	0.64	NA	1014	182	411	55.72	-6.72129	4	3.54357e-06
PARVA_HUMAN	PARVA	Bosutinib	4|3|2|3	12	3	4	20|22|22|26	0	0	0	0	0	-90.9	-2.94	0.64	NA	372	2	411	99.51	-6.89718	4	-9.39222e-06
PCBP1_HUMAN	PCBP1	Bosutinib	3|4|4|4	15	3.75	4	5|4|5|4	0	0	0	0	0	-12.11	-0.27	0.64	NA	356	194	411	52.8	-6.63007	4	5.251e-06
PCBP2_HUMAN	PCBP2	Bosutinib	3|3|3|4	13	3.25	4	4|3|4|3	0	0	0	0	0	-8.49	-0.1	0.56	NA	365	189	411	54.01	-6.79814	4	4.72796e-06
PCH2_HUMAN	TRIP13	Bosutinib	1|1|1|1	4	1	4	0|0|2|0	0	0	0	0	0	-0.42	1	0.64	NA	432	27	411	93.43	-8.14532	4	1.58169e-06
PDC6I_HUMAN	PDCD6IP	Bosutinib	2|3|1|1	7	1.75	4	1|1|3|1	0.06	0.19	0.06	0.19	0.06	-4.36	0.23	0.43	NA	868	55	411	86.62	-8.28347	4	1.18752e-06
PDCD6_HUMAN	PDCD6	Bosutinib	0|1|0|0	1	0.25	4	1|1|2|2	0	0	0	0	0	-6.17	-2.56	0.64	NA	191	27	411	93.43	-8.71546	4	-1.0061e-06
PDE12_HUMAN	PDE12	Bosutinib	0|2|0|2	4	1	4	1|1|3|2	0.01	0.02	0.01	0.02	0.01	-7.23	-0.81	0.5	NA	609	10	411	97.57	-8.48872	4	5.80135e-07
PDE6D_HUMAN	PDE6D	Bosutinib	1|2|1|2	6	1.5	4	0|0|0|0	0.49	0.97	0.49	0.97	0.49	1.58	3.91	0.14	NA	150	1	411	99.76	-6.68207	4	8.15285e-06
PDIA1_HUMAN	P4HB	Bosutinib	0|0|1|1	2	0.5	4	0|0|1|1	0	0	0	0	0	-2.37	0	0.64	NA	508	115	411	72.02	-9.00053	4	5.42614e-07
PDIA3_HUMAN	PDIA3	Bosutinib	0|0|1|1	2	0.5	4	3|3|7|3	0	0	0	0	0	-16.83	-3.06	0.64	NA	505	104	411	74.7	-8.9946	4	-1.2838e-06
PDIA6_HUMAN	PDIA6	Bosutinib	0|1|1|2	4	1	4	0|0|2|3	0.04	0.15	0.04	0.15	0.04	-4.94	-0.32	0.46	NA	440	129	411	68.61	-8.16367	4	1.10295e-06
PDXK_HUMAN	PDXK	Bosutinib	8|7|8|6	29	7.25	4	0|0|0|0	1	1	1	1	1	10.51	6.18	0	NA	312	6	411	98.54	-5.8389	4	1.89448e-05
PESC_HUMAN	PES1	Bosutinib	2|1|2|3	8	2	4	1|2|0|0	0.4	0.73	0.4	0.73	0.4	-1.67	1.42	0.19	NA	588	57	411	86.13	-7.76048	4	2.43636e-06
PGRC1_HUMAN	PGRMC1	Bosutinib	0|1|1|0	2	0.5	4	0|0|0|0	0	0	0	0	0	-0.93	2.32	0.64	NA	195	40	411	90.27	-8.04304	4	2.09048e-06
PHB_HUMAN	PHB	Bosutinib	23|21|23|19	86	21.5	4	7|7|14|12	0.01	0.03	0.01	0.03	0.01	-8.75	1.1	0.49	NA	272	85	411	79.32	-4.61465	4	5.47361e-05
PHB2_HUMAN	PHB2	Bosutinib	17|20|21|19	77	19.25	4	7|10|14|15	0	0	0	0	0	-16.51	0.74	0.59	NA	299	95	411	76.89	-4.81983	4	4.23344e-05
PIGG_HUMAN	PIGG	Bosutinib	0|2|1|0	3	0.75	4	0|0|0|0	0.24	0.97	0.24	0.97	0.24	-0.93	2.91	0.26	NA	983	NA	NA	100	-9.25519	4	6.2204e-07
PIGS_HUMAN	PIGS	Bosutinib	2|0|2|2	6	1.5	4	0|0|1|0	0.64	0.86	0.64	0.86	0.64	-1.47	2.58	0.1	NA	555	4	411	99.03	-7.9904	4	2.08456e-06
PIGT_HUMAN	PIGT	Bosutinib	2|1|3|3	9	2.25	4	0|0|0|0	0.74	1	0.74	1	0.74	1.58	4.49	0.05	NA	578	2	411	99.51	-7.62554	4	3.17369e-06
PIGU_HUMAN	PIGU	Bosutinib	1|3|3|3	10	2.5	4	1|0|2|2	0.26	0.35	0.26	0.35	0.26	-3.46	1	0.24	NA	435	5	411	98.78	-7.23595	4	3.92696e-06
PK1IP_HUMAN	PAK1IP1	Bosutinib	1|1|2|1	5	1.25	4	1|0|1|0	0.16	0.64	0.16	0.64	0.16	-0.76	1.32	0.37	NA	392	22	411	94.65	-7.82502	4	2.26304e-06
PLEC_HUMAN	PLEC	Bosutinib	30|54|46|41	171	42.75	4	55|47|65|56	0	0	0	0	0	-159.98	-0.38	0.64	NA	4684	109	411	73.48	-6.77344	4	4.29887e-06
PLIN3_HUMAN	PLIN3	Bosutinib	2|1|2|2	7	1.75	4	0|0|0|0	0.73	0.97	0.73	0.97	0.73	1.58	4.13	0.06	NA	434	31	411	92.46	-7.59033	4	3.28745e-06
PLPL6_HUMAN	PNPLA6	Bosutinib	1|2|1|2	6	1.5	4	0|0|0|0	0.49	0.97	0.49	0.97	0.49	1.58	3.91	0.14	NA	1366	6	411	98.54	-8.89107	4	8.95265e-07
PLRG1_HUMAN	PLRG1	Bosutinib	1|1|2|2	6	1.5	4	1|1|0|0	0.32	0.64	0.32	0.64	0.32	-0.76	1.58	0.22	NA	514	38	411	90.75	-7.91366	4	2.12244e-06
PMYT1_HUMAN	PKMYT1	Bosutinib	1|2|2|1	6	1.5	4	0|0|1|2	0.22	0.44	0.22	0.44	0.22	-1.67	1	0.33	NA	499	NA	NA	100	-7.88404	4	2.05398e-06
POP1_HUMAN	POP1	Bosutinib	2|3|2|3	10	2.5	4	0|0|0|0	0.98	1	0.98	1	0.98	3.61	4.64	0	NA	1024	40	411	90.27	-8.09208	4	1.99045e-06
PP1A_HUMAN	PPP1CA	Bosutinib	1|1|1|5	8	2	4	1|0|3|1	0.21	0.86	0.21	0.86	0.21	-3.45	0.68	0.34	NA	330	123	411	70.07	-7.18284	4	3.94116e-06
PP1B_HUMAN	PPP1CB	Bosutinib	2|2|2|5	11	2.75	4	2|1|3|1	0.16	0.58	0.16	0.58	0.16	-3.75	0.65	0.37	NA	327	121	411	70.56	-6.85526	4	5.44358e-06
PP6R3_HUMAN	PPP6R3	Bosutinib	3|3|3|4	13	3.25	4	0|0|1|1	0.89	0.96	0.89	0.96	0.89	1.91	2.7	0.01	NA	873	37	411	91	-7.67018	4	2.88395e-06
PPIB_HUMAN	PPIB	Bosutinib	7|3|6|5	21	5.25	4	9|8|9|10	0	0	0	0	0	-29.91	-0.79	0.64	NA	216	119	411	71.05	-5.79395	4	8.81624e-06
PPP6_HUMAN	PPP6C	Bosutinib	3|3|2|3	11	2.75	4	0|0|0|0	0.99	1	0.99	1	0.99	3.61	4.78	0	NA	305	14	411	96.59	-6.78561	4	7.35093e-06
PR40A_HUMAN	PRPF40A	Bosutinib	2|3|2|1	8	2	4	0|0|0|0	0.74	1	0.74	1	0.74	1.58	4.32	0.05	NA	957	76	411	81.51	-8.24755	4	1.70384e-06
PRDX1_HUMAN	PRDX1	Bosutinib	2|2|5|2	11	2.75	4	1|1|3|2	0.16	0.58	0.16	0.58	0.16	-3.75	0.65	0.37	NA	199	253	411	38.44	-6.3586	4	8.94495e-06
PRKDC_HUMAN	PRKDC	Bosutinib	216|219|235|208	878	219.5	4	47|56|99|101	0	0	0	0	0	-32.67	1.54	0.61	NA	4128	175	411	57.42	-5.01109	4	3.85064e-05
PRP19_HUMAN	PRPF19	Bosutinib	5|5|3|1	14	3.5	4	3|5|6|6	0	0	0	0	0	-18.21	-0.51	0.64	NA	504	121	411	70.56	-7.04671	4	3.04275e-06
PRP4_HUMAN	PRPF4	Bosutinib	2|0|0|1	3	0.75	4	1|1|1|2	0.03	0.12	0.03	0.12	0.03	-5.09	-0.74	0.46	NA	522	50	411	87.83	-8.62225	4	5.39227e-07
PRP6_HUMAN	PRPF6	Bosutinib	8|7|6|5	26	6.5	4	4|7|6|6	0	0	0	0	0	-13.52	0.18	0.58	NA	941	92	411	77.62	-7.05204	4	4.0185e-06
PRP8_HUMAN	PRPF8	Bosutinib	7|11|12|7	37	9.25	4	5|7|9|7	0	0	0	0	0	-15.01	0.4	0.57	NA	2335	161	411	60.83	-7.60804	4	2.43831e-06
PRS10_HUMAN	PSMC6	Bosutinib	1|1|2|2	6	1.5	4	0|0|2|1	0.22	0.44	0.22	0.44	0.22	-1.67	1	0.33	NA	389	89	411	78.35	-7.63501	4	2.6348e-06
PRS4_HUMAN	PSMC1	Bosutinib	3|4|2|4	13	3.25	4	1|1|3|4	0.04	0.07	0.04	0.07	0.04	-5.53	0.53	0.46	NA	440	95	411	76.89	-6.98502	4	4.67204e-06
PRS6A_HUMAN	PSMC3	Bosutinib	2|2|2|0	6	1.5	4	0|0|0|0	0.73	0.97	0.73	0.97	0.73	-0.93	3.91	0.06	NA	439	113	411	72.51	-7.75593	4	2.78572e-06
PRS7_HUMAN	PSMC2	Bosutinib	1|0|1|1	3	0.75	4	0|1|1|1	0	0	0	0	0	-3.27	0	0.64	NA	433	126	411	69.34	-8.43532	4	9.549e-07
PRS8_HUMAN	PSMC5	Bosutinib	2|4|4|2	12	3	4	0|0|3|3	0.27	0.46	0.27	0.46	0.27	-2.58	1	0.24	NA	406	116	411	71.78	-6.98464	4	5.04894e-06
PSA7_HUMAN	PSMA7	Bosutinib	0|1|0|0	1	0.25	4	0|0|1|0	0	0	0	0	0	-1.47	0	0.64	NA	248	89	411	78.35	-8.97662	4	5.55742e-07
PSD11_HUMAN	PSMD11	Bosutinib	0|1|1|1	3	0.75	4	0|0|1|0	0	0	0	0	0	-1.47	1.58	0.64	NA	422	97	411	76.4	-8.40958	4	1.29258e-06
PSMD1_HUMAN	PSMD1	Bosutinib	7|10|8|10	35	8.75	4	3|3|7|2	0.29	0.52	0.29	0.52	0.29	-3.7	1.22	0.24	NA	953	102	411	75.18	-6.76746	4	6.44677e-06
PSMD2_HUMAN	PSMD2	Bosutinib	12|10|14|14	50	12.5	4	7|6|11|9	0	0	0	0	0	-15.07	0.6	0.58	NA	908	124	411	69.83	-6.36241	4	8.82502e-06
PSMD3_HUMAN	PSMD3	Bosutinib	1|3|2|1	7	1.75	4	1|1|2|2	0.06	0.19	0.06	0.19	0.06	-4.36	0.23	0.43	NA	534	111	411	72.99	-7.79768	4	1.93027e-06
PSPC1_HUMAN	PSPC1	Bosutinib	1|2|1|1	5	1.25	4	0|0|1|2	0.11	0.44	0.11	0.44	0.11	-1.67	0.74	0.41	NA	523	82	411	80.05	-8.11334	4	1.57001e-06
PTBP1_HUMAN	PTBP1	Bosutinib	1|0|1|2	4	1	4	1|1|1|2	0.03	0.12	0.03	0.12	0.03	-5.09	-0.32	0.46	NA	531	172	411	58.15	-8.35166	4	9.13932e-07
PTCD3_HUMAN	PTCD3	Bosutinib	1|1|2|2	6	1.5	4	0|0|0|0	0.49	0.97	0.49	0.97	0.49	1.58	3.91	0.14	NA	689	30	411	92.7	-8.20667	4	1.77494e-06
PTN1_HUMAN	PTPN1	Bosutinib	3|3|3|3	12	3	4	0|0|2|0	0.84	0.84	0.84	0.84	0.84	1.64	2.58	0.02	NA	435	21	411	94.89	-7.05363	4	5.31922e-06
PTRF_HUMAN	PTRF	Bosutinib	2|5|3|3	13	3.25	4	3|3|5|5	0	0	0	0	0	-11.93	-0.3	0.57	NA	390	18	411	95.62	-6.86439	4	4.08644e-06
PTSS1_HUMAN	PTDSS1	Bosutinib	3|2|2|1	8	2	4	0|0|2|1	0.4	0.73	0.4	0.73	0.4	-1.67	1.42	0.19	NA	473	5	411	98.78	-7.54285	4	3.02871e-06
PTSS2_HUMAN	PTDSS2	Bosutinib	2|1|1|1	5	1.25	4	0|0|0|0	0.24	0.97	0.24	0.97	0.24	1.58	3.64	0.26	NA	487	NA	NA	100	-8.04202	4	2.09263e-06
PUF60_HUMAN	PUF60	Bosutinib	3|9|10|3	25	6.25	4	5|4|9|8	0	0	0	0	0	-19.82	-0.06	0.58	NA	559	145	411	64.72	-6.57047	4	6.04577e-06
PWP1_HUMAN	PWP1	Bosutinib	0|1|0|0	1	0.25	4	1|2|2|2	0	0	0	0	0	-7.23	-2.84	0.64	NA	501	28	411	93.19	-9.6798	4	-5.15296e-07
PYR1_HUMAN	CAD	Bosutinib	6|8|6|8	28	7	4	6|9|11|7	0	0	0	0	0	-21.03	-0.23	0.64	NA	2225	147	411	64.23	-7.8385	4	1.5861e-06
RAB10_HUMAN	RAB10	Bosutinib	0|2|0|0	2	0.5	4	0|0|0|0	0.24	0.97	0.24	0.97	0.24	-0.93	2.32	0.26	NA	200	56	411	86.37	-8.06836	4	2.03822e-06
RAB13_HUMAN	RAB13	Bosutinib	0|0|2|0	2	0.5	4	0|0|0|0	0.24	0.97	0.24	0.97	0.24	-0.93	2.32	0.26	NA	203	38	411	90.75	-8.08325	4	2.0081e-06
RAB14_HUMAN	RAB14	Bosutinib	2|2|3|2	9	2.25	4	0|0|0|0	0.98	1	0.98	1	0.98	3.61	4.49	0	NA	215	40	411	90.27	-6.6366	4	8.53205e-06
RAB1A_HUMAN	RAB1A	Bosutinib	2|3|3|3	11	2.75	4	2|2|3|2	0.01	0.02	0.01	0.02	0.01	-5.53	0.29	0.49	NA	205	69	411	83.21	-6.38831	4	8.03927e-06
RAB2A_HUMAN	RAB2A	Bosutinib	2|2|1|2	7	1.75	4	0|0|0|0	0.73	0.97	0.73	0.97	0.73	1.58	4.13	0.06	NA	212	35	411	91.48	-6.87387	4	6.72995e-06
RAB3B_HUMAN	RAB3B	Bosutinib	0|1|1|2	4	1	4	0|0|0|0	0.24	0.97	0.24	0.97	0.24	-0.93	3.32	0.26	NA	219	30	411	92.7	-7.46597	4	3.72277e-06
RAB5C_HUMAN	RAB5C	Bosutinib	3|2|2|2	9	2.25	4	0|0|0|0	0.98	1	0.98	1	0.98	3.61	4.49	0	NA	216	61	411	85.16	-6.64125	4	8.49255e-06
RAB6A_HUMAN	RAB6A	Bosutinib	0|1|0|0	1	0.25	4	0|0|0|0	0	0	0	0	0	-0.93	1.32	0.64	NA	208	41	411	90.02	-8.80073	4	9.79913e-07
RAB7A_HUMAN	RAB7A	Bosutinib	2|3|2|2	9	2.25	4	0|0|1|0	0.88	0.97	0.88	0.97	0.88	1.79	3.17	0.01	NA	207	63	411	84.67	-6.59869	4	8.54296e-06
RABL3_HUMAN	RABL3	Bosutinib	1|2|0|0	3	0.75	4	0|0|0|0	0.24	0.97	0.24	0.97	0.24	-0.93	2.91	0.26	NA	236	5	411	98.78	-7.82841	4	2.59095e-06
RAGP1_HUMAN	RANGAP1	Bosutinib	5|5|3|4	17	4.25	4	1|2|3|4	0.06	0.1	0.06	0.1	0.06	-4.94	0.77	0.43	NA	587	92	411	77.62	-7.005	4	4.77851e-06
RAN_HUMAN	RAN	Bosutinib	2|3|2|1	8	2	4	3|1|2|2	0.01	0.04	0.01	0.04	0.01	-6.06	0	0.5	NA	216	154	411	62.53	-6.75903	4	5.10457e-06
RB11A_HUMAN	RAB11A	Bosutinib	0|1|0|0	1	0.25	4	0|0|0|0	0	0	0	0	0	-0.93	1.32	0.64	NA	216	47	411	88.56	-8.83847	4	9.4362e-07
RBBP7_HUMAN	RBBP7	Bosutinib	1|2|2|2	7	1.75	4	2|2|1|1	0.04	0.05	0.04	0.05	0.04	-4.36	0.23	0.45	NA	425	148	411	63.99	-7.56937	4	2.42533e-06
RBM14_HUMAN	RBM14	Bosutinib	1|2|3|2	8	2	4	0|2|2|1	0.15	0.35	0.15	0.35	0.15	-3.46	0.68	0.38	NA	669	117	411	71.53	-7.88953	4	1.94407e-06
RBM25_HUMAN	RBM25	Bosutinib	21|17|15|18	71	17.75	4	9|9|13|13	0	0	0	0	0	-17.59	0.69	0.58	NA	843	77	411	81.27	-5.93748	4	1.37216e-05
RBM28_HUMAN	RBM28	Bosutinib	5|8|7|6	26	6.5	4	6|5|6|3	0	0	0	0	0	-10.86	0.38	0.55	NA	759	54	411	86.86	-6.8371	4	5.24295e-06
RBM34_HUMAN	RBM34	Bosutinib	3|3|3|2	11	2.75	4	0|1|1|1	0.66	0.73	0.66	0.73	0.66	-0.25	1.88	0.09	NA	430	32	411	92.21	-7.12908	4	4.75359e-06
RBM39_HUMAN	RBM39	Bosutinib	2|2|2|2	8	2	4	1|3|2|2	0	0	0	0	0	-4.64	0	0.64	NA	530	163	411	60.34	-7.65663	4	2.08036e-06
RBMX_HUMAN	RBMX	Bosutinib	1|3|3|2	9	2.25	4	3|1|6|5	0	0	0	0	0	-13.05	-0.74	0.64	NA	391	169	411	58.88	-7.23467	4	2.15966e-06
RBP2_HUMAN	RANBP2	Bosutinib	16|20|16|14	66	16.5	4	4|7|11|7	0.24	0.9	0.24	0.9	0.24	-5.99	1.19	0.32	NA	3224	90	411	78.1	-7.35191	4	3.57887e-06
RCC2_HUMAN	RCC2	Bosutinib	2|2|1|3	8	2	4	4|6|9|6	0	0	0	0	0	-23.53	-1.64	0.64	NA	522	111	411	72.99	-7.64142	4	-3.71097e-08
RCL1_HUMAN	RCL1	Bosutinib	1|2|1|1	5	1.25	4	0|0|0|0	0.24	0.97	0.24	0.97	0.24	1.58	3.64	0.26	NA	373	12	411	97.08	-7.77533	4	2.73219e-06
RECQ1_HUMAN	RECQL	Bosutinib	0|1|0|1	2	0.5	4	0|1|3|2	0	0	0	0	0	-6.2	-1.6	0.64	NA	649	23	411	94.4	-9.24548	4	1.79609e-08
RENT1_HUMAN	UPF1	Bosutinib	0|0|2|1	3	0.75	4	1|1|3|2	0.01	0.02	0.01	0.02	0.01	-7.23	-1.22	0.52	NA	1129	35	411	91.48	-9.39367	4	1.32401e-07
RER1_HUMAN	RER1	Bosutinib	1|1|0|2	4	1	4	0|0|0|1	0.21	0.86	0.21	0.86	0.21	-1.47	2	0.34	NA	196	2	411	99.51	-7.35501	4	3.8229e-06
RFC1_HUMAN	RFC1	Bosutinib	1|2|2|1	6	1.5	4	0|0|0|0	0.49	0.97	0.49	0.97	0.49	1.58	3.91	0.14	NA	1148	50	411	87.83	-8.71721	4	1.06527e-06
RFT1_HUMAN	RFT1	Bosutinib	2|4|4|3	13	3.25	4	0|0|0|0	0.99	1	0.99	1	0.99	3.61	5.02	0	NA	541	NA	NA	100	-7.19166	4	4.89774e-06
RHG29_HUMAN	ARHGAP29	Bosutinib	0|2|0|1	3	0.75	4	0|0|0|0	0.24	0.97	0.24	0.97	0.24	-0.93	2.91	0.26	NA	1261	1	411	99.76	-9.50424	4	4.84905e-07
RHOF_HUMAN	RHOF	Bosutinib	2|2|2|1	7	1.75	4	0|0|0|0	0.73	0.97	0.73	0.97	0.73	1.58	4.13	0.06	NA	211	1	411	99.76	-6.86914	4	6.76184e-06
RL10_HUMAN	RPL10	Bosutinib	4|3|3|3	13	3.25	4	4|3|3|4	0	0	0	0	0	-8.49	-0.1	0.56	NA	214	146	411	64.48	-6.26422	4	8.06402e-06
RL10A_HUMAN	RPL10A	Bosutinib	6|5|6|4	21	5.25	4	2|2|5|3	0.04	0.08	0.04	0.08	0.04	-5.26	0.81	0.45	NA	217	117	411	71.53	-5.79857	4	1.60749e-05
RL11_HUMAN	RPL11	Bosutinib	2|2|1|2	7	1.75	4	1|3|3|3	0	0	0	0	0	-8.06	-0.51	0.64	NA	178	209	411	49.15	-6.69906	4	4.3077e-06
RL12_HUMAN	RPL12	Bosutinib	3|4|3|2	12	3	4	2|2|4|2	0.01	0.03	0.01	0.03	0.01	-6.42	0.26	0.5	NA	165	201	411	51.09	-6.08423	4	1.08234e-05
RL13_HUMAN	RPL13	Bosutinib	1|1|2|3	7	1.75	4	3|5|1|1	0	0.01	0	0.01	0	-8	-0.51	0.54	NA	211	218	411	46.96	-6.86914	4	3.63399e-06
RL13A_HUMAN	RPL13A	Bosutinib	2|3|2|3	10	2.5	4	0|2|2|2	0.12	0.19	0.12	0.19	0.12	-2.86	0.74	0.4	NA	203	144	411	64.96	-6.47381	4	8.08977e-06
RL14_HUMAN	RPL14	Bosutinib	3|2|2|2	9	2.25	4	2|3|2|2	0	0.02	0	0.02	0	-5.53	0	0.52	NA	215	156	411	62.04	-6.6366	4	5.76935e-06
RL15_HUMAN	RPL15	Bosutinib	1|2|1|2	6	1.5	4	2|1|2|1	0.03	0.05	0.03	0.05	0.03	-4.36	0	0.47	NA	204	149	411	63.75	-6.98955	4	4.05363e-06
RL17_HUMAN	RPL17	Bosutinib	4|3|4|4	15	3.75	4	1|0|2|2	0.58	0.66	0.58	0.66	0.58	-0.61	1.58	0.11	NA	184	190	411	53.77	-5.97008	4	1.48224e-05
RL18_HUMAN	RPL18	Bosutinib	2|2|2|2	8	2	4	3|3|2|2	0	0	0	0	0	-6.42	-0.32	0.64	NA	188	191	411	53.53	-6.62019	4	5.16272e-06
RL18A_HUMAN	RPL18A	Bosutinib	4|2|3|2	11	2.75	4	3|3|3|2	0	0.01	0	0.01	0	-7.31	0	0.53	NA	176	113	411	72.51	-6.23578	4	8.61393e-06
RL19_HUMAN	RPL19	Bosutinib	1|2|2|2	7	1.75	4	2|2|1|1	0.04	0.05	0.04	0.05	0.04	-4.36	0.23	0.45	NA	196	210	411	48.91	-6.7954	4	5.25899e-06
RL1D1_HUMAN	RSL1D1	Bosutinib	1|1|3|1	6	1.5	4	2|1|0|0	0.18	0.73	0.18	0.73	0.18	-1.67	1	0.36	NA	490	98	411	76.16	-7.86584	4	2.09171e-06
RL21_HUMAN	RPL21	Bosutinib	2|1|0|3	6	1.5	4	1|1|2|1	0.12	0.35	0.12	0.35	0.12	-5.09	0.26	0.4	NA	160	135	411	67.15	-6.74661	4	5.58086e-06
RL22_HUMAN	RPL22	Bosutinib	1|1|2|3	7	1.75	4	3|2|2|3	0	0.01	0	0.01	0	-8.06	-0.51	0.54	NA	128	192	411	53.28	-6.36931	4	5.99038e-06
RL23_HUMAN	RPL23	Bosutinib	2|3|2|2	9	2.25	4	2|2|2|3	0	0.02	0	0.02	0	-5.53	0	0.52	NA	140	243	411	40.88	-6.20761	4	8.86004e-06
RL23A_HUMAN	RPL23A	Bosutinib	1|3|3|2	9	2.25	4	2|3|2|2	0.01	0.02	0.01	0.02	0.01	-7.07	0	0.51	NA	156	224	411	45.5	-6.31582	4	7.95133e-06
RL24_HUMAN	RPL24	Bosutinib	2|2|1|4	9	2.25	4	1|2|3|3	0.02	0.07	0.02	0.07	0.02	-7.07	0	0.49	NA	157	195	411	52.55	-6.32221	4	7.90068e-06
RL26_HUMAN	RPL26	Bosutinib	2|3|3|1	9	2.25	4	2|1|1|1	0.21	0.35	0.21	0.35	0.21	-3.46	0.85	0.35	NA	145	141	411	65.69	-6.2427	4	1.03752e-05
RL27_HUMAN	RPL27	Bosutinib	4|2|4|3	13	3.25	4	3|4|3|4	0	0	0	0	0	-10.07	-0.1	0.55	NA	136	159	411	61.31	-5.8109	4	1.26889e-05
RL27A_HUMAN	RPL27A	Bosutinib	3|4|3|2	12	3	4	2|2|1|2	0.12	0.28	0.12	0.28	0.12	-3.75	0.77	0.4	NA	148	198	411	51.82	-5.9755	4	1.34045e-05
RL28_HUMAN	RPL28	Bosutinib	2|1|1|3	7	1.75	4	1|0|1|0	0.38	0.87	0.38	0.87	0.38	-0.76	1.81	0.2	NA	137	109	411	73.48	-6.43726	4	9.45074e-06
RL3_HUMAN	RPL3	Bosutinib	6|7|7|6	26	6.5	4	3|6|3|5	0	0	0	0	0	-6.79	0.61	0.53	NA	403	163	411	60.34	-6.20403	4	1.03657e-05
RL30_HUMAN	RPL30	Bosutinib	8|7|7|7	29	7.25	4	7|6|8|7	0	0	0	0	0	-15.01	0.06	0.6	NA	115	111	411	72.99	-4.84083	4	3.53283e-05
RL31_HUMAN	RPL31	Bosutinib	2|2|2|2	8	2	4	0|0|0|1	0.86	0.86	0.86	0.86	0.86	1.79	3	0.01	NA	125	170	411	58.64	-6.21206	4	1.25165e-05
RL35A_HUMAN	RPL35A	Bosutinib	1|1|1|1	4	1	4	2|2|1|3	0	0	0	0	0	-6.06	-1	0.64	NA	110	108	411	73.72	-6.77738	4	2.61185e-06
RL37A_HUMAN	RPL37A	Bosutinib	1|1|1|0	3	0.75	4	2|2|1|1	0	0	0	0	0	-6.17	-1	0.64	NA	92	98	411	76.16	-6.88637	4	2.34215e-06
RL38_HUMAN	RPL38	Bosutinib	4|3|5|5	17	4.25	4	1|2|4|4	0.03	0.05	0.03	0.05	0.03	-5.82	0.63	0.47	NA	70	139	411	66.18	-4.87847	4	3.91274e-05
RL4_HUMAN	RPL4	Bosutinib	3|3|6|3	15	3.75	4	3|2|3|3	0.04	0.16	0.04	0.16	0.04	-5.82	0.44	0.45	NA	427	197	411	52.07	-6.81193	4	5.45982e-06
RL5_HUMAN	RPL5	Bosutinib	12|14|13|11	50	12.5	4	11|10|13|10	0	0	0	0	0	-23.3	0.19	0.61	NA	297	156	411	62.04	-5.2449	4	2.45355e-05
RL6_HUMAN	RPL6	Bosutinib	4|3|5|2	14	3.5	4	3|2|2|5	0.01	0.02	0.01	0.02	0.01	-8.14	0.23	0.51	NA	288	172	411	58.15	-6.48709	4	7.15806e-06
RL7_HUMAN	RPL7	Bosutinib	8|6|9|10	33	8.25	4	7|7|5|7	0	0	0	0	0	-14.7	0.34	0.58	NA	248	175	411	57.42	-5.48011	4	2.0202e-05
RL7A_HUMAN	RPL7A	Bosutinib	3|4|4|5	16	4	4	3|1|4|2	0.04	0.1	0.04	0.1	0.04	-4.94	0.68	0.45	NA	266	197	411	52.07	-6.2741	4	9.77877e-06
RL8_HUMAN	RPL8	Bosutinib	2|4|5|4	15	3.75	4	3|3|5|4	0	0	0	0	0	-11.03	0	0.55	NA	257	157	411	61.8	-6.30422	4	8.04414e-06
RL9_HUMAN	RPL9	Bosutinib	2|2|1|1	6	1.5	4	2|1|1|0	0.12	0.25	0.12	0.25	0.12	-2.56	0.58	0.39	NA	192	167	411	59.37	-6.92893	4	4.99446e-06
RLA0_HUMAN	RPLP0	Bosutinib	8|8|8|8	32	8	4	7|7|8|8	0	0	0	0	0	-15.32	0.1	0.6	NA	317	206	411	49.88	-5.75636	4	1.4329e-05
RN121_HUMAN	RNF121	Bosutinib	1|1|1|1	4	1	4	0|0|0|0	0	0	0	0	0	1.58	3.32	0.64	NA	327	NA	NA	100	-7.86686	4	2.49323e-06
RNBP6_HUMAN	RANBP6	Bosutinib	3|2|3|3	11	2.75	4	0|0|0|0	0.99	1	0.99	1	0.99	3.61	4.78	0	NA	1105	12	411	97.08	-8.0729	4	2.029e-06
ROA1_HUMAN	HNRNPA1	Bosutinib	8|6|9|7	30	7.5	4	9|6|10|6	0	0	0	0	0	-19.2	-0.04	0.6	NA	372	268	411	34.79	-5.98089	4	1.09373e-05
ROA2_HUMAN	HNRNPA2B1	Bosutinib	3|6|5|3	17	4.25	4	3|5|6|6	0	0	0	0	0	-13.95	-0.23	0.58	NA	353	262	411	36.25	-6.49645	4	6.07649e-06
ROA3_HUMAN	HNRNPA3	Bosutinib	4|5|4|2	15	3.75	4	4|4|10|5	0	0	0	0	0	-18.89	-0.62	0.64	NA	378	183	411	55.47	-6.69004	4	4.0724e-06
ROAA_HUMAN	HNRNPAB	Bosutinib	1|1|0|1	3	0.75	4	0|0|2|1	0	0	0	0	0	-3.27	0	0.64	NA	332	206	411	49.88	-8.16971	4	1.2454e-06
RPA1_HUMAN	POLR1A	Bosutinib	2|2|2|2	8	2	4	3|3|1|0	0.02	0.02	0.02	0.02	0.02	-3.72	0.19	0.48	NA	1720	17	411	95.86	-8.83383	4	6.79413e-07
RPB2_HUMAN	POLR2B	Bosutinib	1|2|3|1	7	1.75	4	1|1|0|0	0.38	0.87	0.38	0.87	0.38	-0.76	1.81	0.2	NA	1174	58	411	85.89	-8.58545	4	1.10286e-06
RPF2_HUMAN	RPF2	Bosutinib	1|1|2|2	6	1.5	4	0|0|0|0	0.49	0.97	0.49	0.97	0.49	1.58	3.91	0.14	NA	306	27	411	93.43	-7.39502	4	3.9965e-06
RPN1_HUMAN	RPN1	Bosutinib	11|14|14|12	51	12.75	4	4|4|10|12	0	0	0	0	0	-10.93	0.77	0.56	NA	607	91	411	77.86	-5.93989	4	1.38631e-05
RPN2_HUMAN	RPN2	Bosutinib	5|5|3|3	16	4	4	0|0|2|1	0.85	0.97	0.85	0.97	0.85	1	2.41	0.01	NA	631	82	411	80.05	-7.13791	4	4.85444e-06
RRAS2_HUMAN	RRAS2	Bosutinib	1|1|2|0	4	1	4	0|0|0|0	0.24	0.97	0.24	0.97	0.24	-0.93	3.32	0.26	NA	204	14	411	96.59	-7.39502	4	3.9965e-06
RRBP1_HUMAN	RRBP1	Bosutinib	22|27|19|21	89	22.25	4	22|20|29|25	0	0	0	0	0	-57.92	-0.1	0.63	NA	1410	58	411	85.89	-6.2259	4	8.37181e-06
RRP12_HUMAN	RRP12	Bosutinib	7|5|2|0	14	3.5	4	0|0|0|0	0.74	1	0.74	1	0.74	-0.93	5.13	0.04	NA	1297	61	411	85.16	-7.99194	4	2.20008e-06
RRP5_HUMAN	PDCD11	Bosutinib	8|8|9|8	33	8.25	4	2|2|3|2	0.93	0.97	0.93	0.97	0.93	2.41	1.88	0.01	NA	1871	38	411	90.75	-7.50091	4	3.27746e-06
RS10_HUMAN	RPS10	Bosutinib	2|3|4|3	12	3	4	2|2|5|5	0	0	0	0	0	-10.07	-0.22	0.56	NA	165	177	411	56.93	-6.08423	4	9.2235e-06
RS11_HUMAN	RPS11	Bosutinib	4|4|5|5	18	4.5	4	2|4|5|4	0	0	0	0	0	-7.9	0.26	0.55	NA	158	151	411	63.26	-5.63541	4	1.69544e-05
RS12_HUMAN	RPS12	Bosutinib	2|4|1|1	8	2	4	3|2|3|3	0	0.01	0	0.01	0	-9.05	-0.45	0.53	NA	132	154	411	62.53	-6.26655	4	6.85296e-06
RS13_HUMAN	RPS13	Bosutinib	4|5|5|5	19	4.75	4	5|5|4|4	0	0	0	0	0	-10.56	0.08	0.57	NA	151	158	411	61.56	-5.53603	4	1.77789e-05
RS14_HUMAN	RPS14	Bosutinib	4|4|7|6	21	5.25	4	4|5|5|5	0	0	0	0	0	-11.45	0.15	0.56	NA	151	259	411	36.98	-5.43595	4	2.00414e-05
RS16_HUMAN	RPS16	Bosutinib	5|5|4|4	18	4.5	4	4|3|4|2	0.01	0.01	0.01	0.01	0.01	-6.14	0.46	0.52	NA	146	211	411	48.66	-5.55643	4	1.92519e-05
RS18_HUMAN	RPS18	Bosutinib	6|6|5|5	22	5.5	4	3|3|2|2	0.2	0.3	0.2	0.3	0.2	-2.15	1.14	0.35	NA	152	229	411	44.28	-5.39603	4	2.51582e-05
RS19_HUMAN	RPS19	Bosutinib	2|5|6|5	18	4.5	4	4|5|5|5	0	0	0	0	0	-14.93	-0.07	0.57	NA	145	181	411	55.96	-5.54955	4	1.66538e-05
RS2_HUMAN	RPS2	Bosutinib	2|1|4|1	8	2	4	2|2|2|3	0.02	0.07	0.02	0.07	0.02	-7.07	-0.17	0.49	NA	293	210	411	48.91	-7.06392	4	3.53785e-06
RS20_HUMAN	RPS20	Bosutinib	1|1|2|2	6	1.5	4	1|1|2|1	0.06	0.12	0.06	0.12	0.06	-3.46	0.26	0.43	NA	119	179	411	56.45	-6.45056	4	7.50367e-06
RS23_HUMAN	RPS23	Bosutinib	1|4|5|5	15	3.75	4	3|4|3|4	0	0	0	0	0	-12.05	0.1	0.53	NA	143	160	411	61.07	-5.71799	4	1.49184e-05
RS24_HUMAN	RPS24	Bosutinib	0|2|3|1	6	1.5	4	0|0|1|1	0.38	0.87	0.38	0.87	0.38	-2.37	1.58	0.2	NA	133	179	411	56.45	-6.56178	4	8.20249e-06
RS25_HUMAN	RPS25	Bosutinib	4|3|4|4	15	3.75	4	2|3|3|2	0.02	0.03	0.02	0.03	0.02	-4.94	0.58	0.48	NA	125	196	411	52.31	-5.58346	4	1.91785e-05
RS27_HUMAN	RPS27	Bosutinib	3|1|3|3	10	2.5	4	2|2|1|3	0.03	0.04	0.03	0.04	0.03	-6.06	0.32	0.47	NA	84	185	411	54.99	-5.59142	4	1.79787e-05
RS27A_HUMAN	RPS27A	Bosutinib	5|5|6|5	21	5.25	4	2|4|6|6	0	0	0	0	0	-9.09	0.23	0.56	NA	156	248	411	39.66	-5.46853	4	1.98221e-05
RS28_HUMAN	RPS28	Bosutinib	3|2|2|1	8	2	4	1|2|1|1	0.15	0.35	0.15	0.35	0.15	-3.46	0.68	0.38	NA	69	182	411	55.72	-5.61786	4	1.88488e-05
RS3_HUMAN	RPS3	Bosutinib	6|14|11|13	44	11	4	9|8|15|13	0	0	0	0	0	-32.54	-0.03	0.61	NA	243	266	411	35.28	-5.17206	4	2.46836e-05
RS3A_HUMAN	RPS3A	Bosutinib	8|7|7|8	30	7.5	4	8|9|11|9	0	0	0	0	0	-23.09	-0.3	0.64	NA	264	203	411	50.61	-5.63794	4	1.39117e-05
RS4X_HUMAN	RPS4X	Bosutinib	5|7|7|5	24	6	4	4|4|4|3	0.01	0.02	0.01	0.02	0.01	-6.46	0.68	0.49	NA	263	225	411	45.26	-5.85729	4	1.48354e-05
RS5_HUMAN	RPS5	Bosutinib	2|3|4|2	11	2.75	4	3|1|4|3	0	0.01	0	0.01	0	-7.31	0	0.53	NA	204	160	411	61.07	-6.38342	4	7.43164e-06
RS6_HUMAN	RPS6	Bosutinib	4|3|5|6	18	4.5	4	4|4|3|3	0	0.01	0	0.01	0	-8.49	0.37	0.52	NA	249	208	411	49.39	-6.09027	4	1.10233e-05
RS7_HUMAN	RPS7	Bosutinib	3|3|1|4	11	2.75	4	2|2|5|5	0	0	0	0	0	-12.05	-0.34	0.56	NA	194	200	411	51.34	-6.33315	4	6.79413e-06
RS8_HUMAN	RPS8	Bosutinib	7|6|9|9	31	7.75	4	5|8|7|5	0	0	0	0	0	-13.82	0.31	0.58	NA	208	228	411	44.53	-5.36674	4	2.24444e-05
RS9_HUMAN	RPS9	Bosutinib	2|2|3|2	9	2.25	4	0|0|0|0	0.98	1	0.98	1	0.98	3.61	4.49	0	NA	194	170	411	58.64	-6.53383	4	9.45561e-06
RSSA_HUMAN	RPSA	Bosutinib	5|4|3|5	17	4.25	4	2|3|6|6	0	0	0	0	0	-11.17	0	0.57	NA	295	160	411	61.07	-6.31695	4	7.94234e-06
RSU1_HUMAN	RSU1	Bosutinib	0|0|1|0	1	0.25	4	12|13|16|11	0	0	0	0	0	-56.76	-5.64	0.64	NA	277	12	411	97.08	-9.08721	4	-1.16536e-05
RT22_HUMAN	MRPS22	Bosutinib	1|3|1|1	6	1.5	4	0|0|1|2	0.18	0.73	0.18	0.73	0.18	-1.67	1	0.36	NA	360	32	411	92.21	-7.55754	4	2.84705e-06
RTN4_HUMAN	RTN4	Bosutinib	2|1|1|1	5	1.25	4	0|0|0|0	0.24	0.97	0.24	0.97	0.24	1.58	3.64	0.26	NA	1192	64	411	84.43	-8.93714	4	8.54958e-07
RU2A_HUMAN	SNRPA1	Bosutinib	2|2|2|2	8	2	4	1|1|1|1	0.25	0.25	0.25	0.25	0.25	-1.11	1	0.26	NA	255	120	411	70.8	-6.92501	4	5.35913e-06
RU2B_HUMAN	SNRPB2	Bosutinib	0|2|2|0	4	1	4	2|2|2|0	0.03	0.05	0.03	0.05	0.03	-6.17	-0.58	0.47	NA	225	94	411	77.13	-7.493	4	1.86355e-06
RUVB1_HUMAN	RUVBL1	Bosutinib	3|2|5|5	15	3.75	4	3|3|6|6	0	0	0	0	0	-13.94	-0.27	0.57	NA	456	152	411	63.02	-6.87763	4	4.09947e-06
RUVB2_HUMAN	RUVBL2	Bosutinib	2|1|2|1	6	1.5	4	4|4|4|3	0	0	0	0	0	-13.07	-1.32	0.64	NA	463	141	411	65.69	-7.80916	4	5.0316e-07
S30BP_HUMAN	SAP30BP	Bosutinib	2|3|2|3	10	2.5	4	1|2|3|3	0.01	0.02	0.01	0.02	0.01	-5.53	0.15	0.51	NA	308	39	411	90.51	-6.89071	4	4.68907e-06
S35B2_HUMAN	SLC35B2	Bosutinib	2|0|3|3	8	2	4	0|0|0|0	0.74	1	0.74	1	0.74	-0.93	4.32	0.05	NA	432	4	411	99.03	-7.45218	4	3.77447e-06
S35E1_HUMAN	SLC35E1	Bosutinib	4|5|3|4	16	4	4	0|0|0|0	1	1	1	1	1	5.45	5.32	0	NA	410	4	411	99.03	-6.70676	4	7.954e-06
S35F2_HUMAN	SLC35F2	Bosutinib	0|0|1|1	2	0.5	4	0|0|0|0	0	0	0	0	0	-0.93	2.32	0.64	NA	374	NA	NA	100	-8.6943	4	1.08996e-06
S38A2_HUMAN	SLC38A2	Bosutinib	2|2|1|2	7	1.75	4	0|0|1|0	0.64	0.86	0.64	0.86	0.64	0.14	2.81	0.1	NA	506	15	411	96.35	-7.74382	4	2.68924e-06
S61A1_HUMAN	SEC61A1	Bosutinib	6|7|6|3	22	5.5	4	0|0|1|1	0.97	1	0.97	1	0.97	1.91	3.46	0	NA	476	28	411	93.19	-6.53757	4	9.143e-06
S61A2_HUMAN	SEC61A2	Bosutinib	3|4|5|2	14	3.5	4	0|0|0|0	0.99	1	0.99	1	0.99	3.61	5.13	0	NA	476	13	411	96.84	-6.98955	4	5.99475e-06
SACS_HUMAN	SACS	Bosutinib	1|2|2|2	7	1.75	4	0|0|0|0	0.73	0.97	0.73	0.97	0.73	1.58	4.13	0.06	NA	4579	5	411	98.78	-9.94652	4	3.11586e-07
SAHH3_HUMAN	AHCYL2	Bosutinib	2|2|2|1	7	1.75	4	1|0|3|2	0.04	0.05	0.04	0.05	0.04	-4.39	0.23	0.45	NA	611	15	411	96.35	-7.93238	4	1.68701e-06
SAM50_HUMAN	SAMM50	Bosutinib	3|5|1|2	11	2.75	4	0|0|0|1	0.71	1	0.71	1	0.71	0.14	3.46	0.08	NA	469	8	411	98.05	-7.2159	4	4.63974e-06
SC11A_HUMAN	SEC11A	Bosutinib	2|0|1|0	3	0.75	4	0|0|0|0	0.24	0.97	0.24	0.97	0.24	-0.93	2.91	0.26	NA	179	5	411	98.78	-7.55197	4	3.41601e-06
SC22B_HUMAN	SEC22B	Bosutinib	4|2|3|2	11	2.75	4	0|0|1|1	0.78	0.96	0.78	0.96	0.78	0.57	2.46	0.02	NA	215	NA	NA	100	-6.43593	4	9.81411e-06
SC31A_HUMAN	SEC31A	Bosutinib	2|3|3|3	11	2.75	4	1|0|3|2	0.15	0.18	0.15	0.18	0.15	-2.92	0.87	0.38	NA	1220	27	411	93.43	-8.1719	4	1.51316e-06
SC5A6_HUMAN	SLC5A6	Bosutinib	4|4|1|4	13	3.25	4	0|0|0|0	0.75	1	0.75	1	0.75	1.58	5.02	0.03	NA	635	NA	NA	100	-7.35187	4	4.17272e-06
SC61B_HUMAN	SEC61B	Bosutinib	2|2|2|1	7	1.75	4	0|0|1|0	0.64	0.86	0.64	0.86	0.64	0.14	2.81	0.1	NA	96	35	411	91.48	-6.08163	4	1.41744e-05
SCFD1_HUMAN	SCFD1	Bosutinib	0|2|1|1	4	1	4	0|0|0|0	0.24	0.97	0.24	0.97	0.24	-0.93	3.32	0.26	NA	642	17	411	95.86	-8.54149	4	1.26992e-06
SEP11_HUMAN	2017-09-11	Bosutinib	1|2|0|0	3	0.75	4	1|2|3|1	0.01	0.02	0.01	0.02	0.01	-7.23	-1.22	0.52	NA	429	60	411	85.4	-8.42604	4	3.48439e-07
SEPT2_HUMAN	2017-09-02	Bosutinib	1|2|2|3	8	2	4	1|1|2|2	0.07	0.19	0.07	0.19	0.07	-4.36	0.41	0.42	NA	361	88	411	78.59	-7.27263	4	3.4199e-06
SEPT7_HUMAN	2017-09-07	Bosutinib	1|3|0|0	4	1	4	0|1|2|1	0.14	0.55	0.14	0.55	0.14	-3.97	0	0.39	NA	437	70	411	82.97	-8.15683	4	1.26155e-06
SERA_HUMAN	PHGDH	Bosutinib	1|1|2|1	5	1.25	4	0|0|1|0	0.21	0.86	0.21	0.86	0.21	0.14	2.32	0.34	NA	533	152	411	63.02	-8.13228	4	1.7882e-06
SERPH_HUMAN	SERPINH1	Bosutinib	2|2|2|1	7	1.75	4	2|2|4|3	0	0	0	0	0	-9.05	-0.64	0.64	NA	418	78	411	81.02	-7.55276	4	1.6765e-06
SF3A1_HUMAN	SF3A1	Bosutinib	9|9|10|9	37	9.25	4	7|8|17|9	0	0	0	0	0	-23.33	-0.15	0.64	NA	793	135	411	67.15	-6.5281	4	6.09769e-06
SF3A2_HUMAN	SF3A2	Bosutinib	0|0|0|1	1	0.25	4	2|0|1|1	0	0	0	0	0	-3.97	-2	0.64	NA	464	83	411	79.81	-9.60308	4	-1.29676e-07
SF3A3_HUMAN	SF3A3	Bosutinib	2|3|1|1	7	1.75	4	1|1|2|2	0.06	0.19	0.06	0.19	0.06	-4.36	0.23	0.43	NA	501	106	411	74.21	-7.73389	4	2.05741e-06
SF3B1_HUMAN	SF3B1	Bosutinib	13|14|15|9	51	12.75	4	11|14|18|14	0	0	0	0	0	-38.49	-0.17	0.62	NA	1304	171	411	58.39	-6.70456	4	5.08666e-06
SF3B2_HUMAN	SF3B2	Bosutinib	9|13|14|8	44	11	4	8|12|11|11	0	0	0	0	0	-26.08	0.07	0.61	NA	895	134	411	67.4	-6.47583	4	6.92315e-06
SF3B3_HUMAN	SF3B3	Bosutinib	18|23|23|18	82	20.5	4	12|11|21|15	0	0	0	0	0	-26.37	0.48	0.61	NA	1217	173	411	57.91	-6.16062	4	1.05336e-05
SF3B6_HUMAN	SF3B6	Bosutinib	1|1|1|1	4	1	4	0|0|1|1	0	0	0	0	0	-0.76	1	0.64	NA	125	NA	NA	100	-6.90521	4	5.46632e-06
SFPQ_HUMAN	SFPQ	Bosutinib	8|8|7|6	29	7.25	4	7|5|7|6	0	0	0	0	0	-13.82	0.21	0.59	NA	707	201	411	51.09	-6.65693	4	6.02669e-06
SGMR1_HUMAN	SIGMAR1	Bosutinib	0|1|1|2	4	1	4	0|0|1|0	0.21	0.86	0.21	0.86	0.21	-1.47	2	0.34	NA	223	1	411	99.76	-7.48407	4	3.36004e-06
SIK2_HUMAN	SIK2	Bosutinib	9|12|11|15	47	11.75	4	19|15|14|14	0	0	0	0	0	-43.33	-0.4	0.64	NA	926	NA	NA	100	-6.44392	4	5.92627e-06
SIK3_HUMAN	SIK3	Bosutinib	3|4|5|4	16	4	4	10|9|13|8	0	0	0	0	0	-34.05	-1.32	0.64	NA	1263	NA	NA	100	-7.83185	4	4.91872e-07
SIN3A_HUMAN	SIN3A	Bosutinib	0|1|1|0	2	0.5	4	0|0|1|1	0	0	0	0	0	-2.37	0	0.64	NA	1273	41	411	90.02	-9.91918	4	2.16534e-07
SK2L2_HUMAN	SKIV2L2	Bosutinib	7|7|6|7	27	6.75	4	8|6|10|9	0	0	0	0	0	-21.03	-0.29	0.64	NA	1042	66	411	83.94	-7.11625	4	3.19122e-06
SLK_HUMAN	SLK	Bosutinib	32|27|31|28	118	29.5	4	0|0|0|0	1	1	1	1	1	42.06	8.2	0	NA	1235	41	411	90.02	-5.81133	4	1.94743e-05
SMC2_HUMAN	SMC2	Bosutinib	7|12|9|10	38	9.5	4	7|8|7|7	0	0	0	0	0	-15.89	0.39	0.58	NA	1197	82	411	80.05	-6.91318	4	4.87157e-06
SMC4_HUMAN	SMC4	Bosutinib	1|0|3|1	5	1.25	4	1|1|5|2	0	0.02	0	0.02	0	-9.17	-0.84	0.52	NA	1288	90	411	78.1	-9.0146	4	3.30069e-07
SMCA4_HUMAN	SMARCA4	Bosutinib	3|5|2|1	11	2.75	4	0|1|1|1	0.53	0.97	0.53	0.97	0.53	-1.66	1.88	0.12	NA	1647	59	411	85.64	-8.47201	4	1.24107e-06
SMD3_HUMAN	SNRPD3	Bosutinib	2|2|1|1	6	1.5	4	1|1|2|1	0.06	0.12	0.06	0.12	0.06	-3.46	0.26	0.43	NA	126	176	411	57.18	-6.50771	4	7.0868e-06
SMRC1_HUMAN	SMARCC1	Bosutinib	5|5|8|3	21	5.25	4	4|5|7|6	0	0	0	0	0	-15.91	-0.07	0.57	NA	1105	66	411	83.94	-7.42627	4	2.55955e-06
SMRC2_HUMAN	SMARCC2	Bosutinib	5|7|7|3	22	5.5	4	3|4|7|4	0	0	0	0	0	-12.11	0.29	0.54	NA	1214	64	411	84.43	-7.47383	4	2.71509e-06
SNR40_HUMAN	SNRNP40	Bosutinib	2|1|1|0	4	1	4	0|0|1|1	0.16	0.64	0.16	0.64	0.16	-2.37	1	0.37	NA	357	71	411	82.73	-7.95463	4	1.91398e-06
SNUT1_HUMAN	SART1	Bosutinib	2|3|4|2	11	2.75	4	5|6|5|4	0	0	0	0	0	-15.88	-0.86	0.64	NA	800	85	411	79.32	-7.74991	4	1.1526e-06
SNX9_HUMAN	SNX9	Bosutinib	0|2|1|1	4	1	4	0|0|1|0	0.21	0.86	0.21	0.86	0.21	-1.47	2	0.34	NA	595	12	411	97.08	-8.46546	4	1.25931e-06
SOAT1_HUMAN	SOAT1	Bosutinib	7|8|6|4	25	6.25	4	1|1|4|2	0.67	0.96	0.67	0.96	0.67	-1.8	1.64	0.09	NA	550	5	411	98.78	-6.55423	4	8.30462e-06
SP16H_HUMAN	SUPT16H	Bosutinib	8|7|5|6	26	6.5	4	6|6|11|7	0	0	0	0	0	-19.94	-0.2	0.6	NA	1047	76	411	81.51	-7.15878	4	3.17041e-06
SPB1_HUMAN	FTSJ3	Bosutinib	2|2|4|2	10	2.5	4	1|2|2|1	0.16	0.47	0.16	0.47	0.16	-2.86	0.74	0.38	NA	847	63	411	84.67	-7.90231	4	1.93888e-06
SPTB2_HUMAN	SPTBN1	Bosutinib	36|40|49|44	169	42.25	4	47|50|57|53	0	0	0	0	0	-133.02	-0.29	0.64	NA	2364	143	411	65.21	-6.1014	4	8.79194e-06
SPTC1_HUMAN	SPTLC1	Bosutinib	2|2|2|1	7	1.75	4	0|0|0|0	0.73	0.97	0.73	0.97	0.73	1.58	4.13	0.06	NA	473	12	411	97.08	-7.67638	4	3.01639e-06
SPTN1_HUMAN	SPTAN1	Bosutinib	37|44|43|41	165	41.25	4	39|50|49|52	0	0	0	0	0	-115.28	-0.2	0.64	NA	2472	161	411	60.83	-6.17003	4	8.53189e-06
SR140_HUMAN	U2SURP	Bosutinib	2|2|2|1	7	1.75	4	0|0|0|0	0.73	0.97	0.73	0.97	0.73	1.58	4.13	0.06	NA	1029	104	411	74.7	-8.45362	4	1.38654e-06
SRC_HUMAN	SRC	Bosutinib	27|29|29|28	113	28.25	4	18|21|31|29	0	0	0	0	0	-48.46	0.19	0.63	NA	536	14	411	96.59	-5.01994	4	3.07792e-05
SRC8_HUMAN	CTTN	Bosutinib	2|2|1|1	6	1.5	4	0|1|0|0	0.43	0.86	0.43	0.86	0.43	0.14	2.58	0.18	NA	550	73	411	82.24	-7.98135	4	2.10351e-06
SRPR_HUMAN	SRPR	Bosutinib	0|1|0|1	2	0.5	4	1|0|1|2	0	0	0	0	0	-3.97	-1	0.64	NA	638	25	411	93.92	-9.22838	4	2.2516e-07
SRPRB_HUMAN	SRPRB	Bosutinib	0|1|2|0	3	0.75	4	0|0|0|0	0.24	0.97	0.24	0.97	0.24	-0.93	2.91	0.26	NA	271	35	411	91.48	-7.9667	4	2.25633e-06
SRSF1_HUMAN	SRSF1	Bosutinib	3|2|1|1	7	1.75	4	3|1|2|2	0.01	0.04	0.01	0.04	0.01	-6.06	-0.18	0.5	NA	248	134	411	67.4	-7.03071	4	3.62406e-06
SRSF2_HUMAN	SRSF2	Bosutinib	2|2|2|1	7	1.75	4	2|1|2|2	0.02	0.02	0.02	0.02	0.02	-5.26	0	0.48	NA	221	135	411	67.15	-6.91544	4	4.36545e-06
SRSF3_HUMAN	SRSF3	Bosutinib	2|2|0|3	7	1.75	4	1|1|2|1	0.15	0.35	0.15	0.35	0.15	-5.09	0.49	0.38	NA	164	197	411	52.07	-6.61715	4	6.68755e-06
SRSF5_HUMAN	SRSF5	Bosutinib	0|0|1|0	1	0.25	4	0|0|0|0	0	0	0	0	0	-0.93	1.32	0.64	NA	272	112	411	72.75	-9.06899	4	7.49345e-07
SRSF6_HUMAN	SRSF6	Bosutinib	1|2|2|1	6	1.5	4	3|2|3|3	0	0	0	0	0	-9.05	-0.86	0.64	NA	344	139	411	66.18	-7.51207	4	1.44463e-06
SRSF7_HUMAN	SRSF7	Bosutinib	1|0|0|0	1	0.25	4	0|0|0|0	0	0	0	0	0	-0.93	1.32	0.64	NA	238	191	411	53.53	-8.93546	4	8.56395e-07
SSF1_HUMAN	PPAN	Bosutinib	2|1|1|2	6	1.5	4	1|1|1|1	0.12	0.25	0.12	0.25	0.12	-2.56	0.58	0.39	NA	473	42	411	89.78	-7.83053	4	2.02735e-06
STAU1_HUMAN	STAU1	Bosutinib	4|4|5|2	15	3.75	4	4|5|5|4	0	0	0	0	0	-13.94	-0.27	0.58	NA	577	58	411	85.89	-7.11298	4	3.23979e-06
STK10_HUMAN	STK10	Bosutinib	15|15|23|20	73	18.25	4	0|0|0|0	1	1	1	1	1	24.38	7.51	0	NA	968	6	411	98.54	-6.04796	4	1.53708e-05
STK33_HUMAN	STK33	Bosutinib	11|15|10|12	48	12	4	0|0|0|0	1	1	1	1	1	16.81	6.91	0	NA	514	NA	NA	100	-5.83421	4	1.90338e-05
STK35_HUMAN	STK35	Bosutinib	8|7|7|5	27	6.75	4	0|0|0|0	1	1	1	1	1	8.88	6.08	0	NA	534	NA	NA	100	-6.44775	4	1.03056e-05
STK4_HUMAN	STK4	Bosutinib	2|1|3|4	10	2.5	4	0|0|0|0	0.74	1	0.74	1	0.74	1.58	4.64	0.04	NA	487	9	411	97.81	-7.34887	4	4.18525e-06
STML2_HUMAN	STOML2	Bosutinib	10|10|10|11	41	10.25	4	0|0|3|1	0.99	1	0.99	1	0.99	5.05	3.36	0	NA	356	32	411	92.21	-5.62455	4	2.27321e-05
STOM_HUMAN	STOM	Bosutinib	2|2|3|3	10	2.5	4	0|0|0|0	0.98	1	0.98	1	0.98	3.61	4.64	0	NA	288	9	411	97.81	-6.82357	4	7.07713e-06
STRAP_HUMAN	STRAP	Bosutinib	2|2|2|2	8	2	4	0|1|1|2	0.25	0.25	0.25	0.25	0.25	-1.11	1	0.26	NA	350	93	411	77.37	-7.24168	4	3.90452e-06
STRN_HUMAN	STRN	Bosutinib	1|1|2|1	5	1.25	4	0|0|1|1	0.16	0.64	0.16	0.64	0.16	-0.76	1.32	0.37	NA	780	9	411	97.81	-8.51305	4	1.13732e-06
STRUM_HUMAN	KIAA0196	Bosutinib	2|1|3|3	9	2.25	4	0|0|0|0	0.74	1	0.74	1	0.74	1.58	4.49	0.05	NA	1159	6	411	98.54	-8.32128	4	1.58274e-06
STT3A_HUMAN	STT3A	Bosutinib	9|7|7|9	32	8	4	1|4|3|4	0.51	0.79	0.51	0.79	0.51	-1.18	1.42	0.12	NA	705	23	411	94.4	-6.55565	4	8.12808e-06
STT3B_HUMAN	STT3B	Bosutinib	2|3|2|2	9	2.25	4	0|0|0|0	0.98	1	0.98	1	0.98	3.61	4.49	0	NA	826	9	411	97.81	-7.98256	4	2.22082e-06
SURF4_HUMAN	SURF4	Bosutinib	5|6|5|3	19	4.75	4	1|1|2|2	0.65	0.91	0.65	0.91	0.65	-1.46	1.66	0.09	NA	269	35	411	91.48	-6.11346	4	1.29242e-05
SYDC_HUMAN	DARS	Bosutinib	7|6|10|9	32	8	4	7|11|11|10	0	0	0	0	0	-26.72	-0.29	0.61	NA	501	121	411	70.56	-6.21406	4	7.88094e-06
SYEP_HUMAN	EPRS	Bosutinib	14|14|18|12	58	14.5	4	11|13|18|15	0	0	0	0	0	-33.4	0.03	0.62	NA	1512	157	411	61.8	-6.72394	4	5.33053e-06
SYIC_HUMAN	IARS	Bosutinib	13|15|12|7	47	11.75	4	11|7|10|12	0	0	0	0	0	-25.87	0.24	0.6	NA	1262	106	411	74.21	-6.7535	4	5.49896e-06
SYK_HUMAN	KARS	Bosutinib	8|10|8|8	34	8.5	4	9|10|12|11	0	0	0	0	0	-26.08	-0.3	0.64	NA	597	70	411	82.97	-6.32875	4	6.96483e-06
SYLC_HUMAN	LARS	Bosutinib	3|4|5|2	14	3.5	4	1|5|2|3	0.02	0.05	0.02	0.05	0.02	-7.36	0.34	0.49	NA	1176	131	411	68.13	-7.89401	4	1.80912e-06
SYMC_HUMAN	MARS	Bosutinib	2|5|6|2	15	3.75	4	2|3|4|2	0.05	0.16	0.05	0.16	0.05	-7.31	0.44	0.44	NA	900	107	411	73.97	-7.55754	4	2.59039e-06
SYNC_HUMAN	NARS	Bosutinib	0|0|0|1	1	0.25	4	3|3|6|2	0	0	0	0	0	-14.7	-3.84	0.64	NA	548	30	411	92.7	-9.76947	4	-1.31414e-06
SYQ_HUMAN	QARS	Bosutinib	7|6|4|3	20	5	4	6|6|10|12	0	0	0	0	0	-27.95	-0.76	0.64	NA	775	94	411	77.13	-7.12032	4	2.36452e-06
SYRC_HUMAN	RARS	Bosutinib	3|0|3|3	9	2.25	4	4|6|7|6	0	0	0	0	0	-24.57	-1.36	0.64	NA	660	110	411	73.24	-7.75821	4	4.79463e-07
SYTC_HUMAN	TARS	Bosutinib	1|2|1|1	5	1.25	4	1|2|3|4	0	0	0	0	0	-8.06	-1	0.64	NA	723	65	411	84.18	-8.43716	4	4.96723e-07
SYVC_HUMAN	VARS	Bosutinib	1|1|1|1	4	1	4	2|2|2|1	0	0	0	0	0	-5.26	-0.81	0.64	NA	1264	100	411	75.67	-9.21893	4	2.79511e-07
SYVN1_HUMAN	SYVN1	Bosutinib	1|2|1|2	6	1.5	4	0|0|0|0	0.49	0.97	0.49	0.97	0.49	1.58	3.91	0.14	NA	617	NA	NA	100	-8.0963	4	1.98206e-06
TAP2_HUMAN	TAP2	Bosutinib	0|0|1|1	2	0.5	4	0|0|0|0	0	0	0	0	0	-0.93	2.32	0.64	NA	686	1	411	99.76	-9.30092	4	5.94233e-07
TARB1_HUMAN	TARBP1	Bosutinib	7|7|9|6	29	7.25	4	0|0|0|1	1	1	1	1	1	8.18	4.86	0	NA	1621	2	411	99.51	-7.48669	4	3.60569e-06
TBA1B_HUMAN	TUBA1B	Bosutinib	20|27|26|23	96	24	4	15|17|20|22	0	0	0	0	0	-36.69	0.38	0.62	NA	451	389	411	5.35	-5.01031	4	3.25558e-05
TBA1C_HUMAN	TUBA1C	Bosutinib	20|26|26|23	95	23.75	4	15|17|20|22	0	0	0	0	0	-36.69	0.36	0.62	NA	449	389	411	5.35	-5.01634	4	3.22469e-05
TBA4A_HUMAN	TUBA4A	Bosutinib	18|23|22|20	83	20.75	4	12|13|17|18	0	0	0	0	0	-27.28	0.46	0.61	NA	448	377	411	8.27	-5.14914	4	2.8922e-05
TBB1_HUMAN	TUBB1	Bosutinib	6|5|6|4	21	5.25	4	5|5|5|5	0	0	0	0	0	-12.3	0.07	0.58	NA	451	291	411	29.2	-6.53014	4	6.56383e-06
TBB4A_HUMAN	TUBB4A	Bosutinib	18|15|18|15	66	16.5	4	12|13|15|18	0	0	0	0	0	-29.83	0.19	0.62	NA	444	366	411	10.95	-5.36936	4	2.16761e-05
TBB4B_HUMAN	TUBB4B	Bosutinib	23|19|24|21	87	21.75	4	16|17|19|22	0	0	0	0	0	-38.13	0.24	0.63	NA	445	376	411	8.52	-5.09536	4	2.88727e-05
TBB5_HUMAN	TUBB	Bosutinib	24|20|24|22	90	22.5	4	18|18|20|22	0	0	0	0	0	-40.2	0.2	0.63	NA	444	382	411	7.06	-5.05921	4	2.97203e-05
TBB6_HUMAN	TUBB6	Bosutinib	15|16|16|16	63	15.75	4	9|10|13|13	0	0	0	0	0	-18.45	0.49	0.6	NA	446	317	411	22.87	-5.42038	4	2.21316e-05
TBK1_HUMAN	TBK1	Bosutinib	28|24|23|23	98	24.5	4	0|0|0|0	1	1	1	1	1	36.22	7.94	0	NA	729	10	411	97.57	-5.4699	4	2.73996e-05
TBL3_HUMAN	TBL3	Bosutinib	2|3|1|1	7	1.75	4	0|1|2|1	0.2	0.55	0.2	0.55	0.2	-2.56	0.81	0.35	NA	808	42	411	89.78	-8.21184	4	1.43906e-06
TCP4_HUMAN	SUB1	Bosutinib	2|2|3|3	10	2.5	4	1|1|4|2	0.02	0.04	0.02	0.04	0.02	-4.64	0.32	0.48	NA	127	160	411	61.07	-6.00479	4	1.18915e-05
TCPD_HUMAN	CCT4	Bosutinib	0|1|1|0	2	0.5	4	0|2|1|3	0	0	0	0	0	-6.2	-1.6	0.64	NA	539	186	411	54.74	-9.05976	4	2.16264e-08
TCPG_HUMAN	CCT3	Bosutinib	0|0|2|2	4	1	4	1|1|5|2	0	0	0	0	0	-9.17	-1.18	0.64	NA	545	165	411	59.85	-8.37768	4	4.06067e-07
TCPH_HUMAN	CCT7	Bosutinib	1|2|3|2	8	2	4	1|1|3|3	0.01	0.04	0.01	0.04	0.01	-6.06	0	0.5	NA	543	172	411	58.15	-7.68086	4	2.03055e-06
TCPQ_HUMAN	CCT8	Bosutinib	1|2|3|2	8	2	4	2|2|3|4	0	0	0	0	0	-9.05	-0.45	0.55	NA	548	183	411	55.47	-7.69003	4	1.65072e-06
TCPZ_HUMAN	CCT6A	Bosutinib	0|1|1|2	4	1	4	0|1|1|1	0.11	0.44	0.11	0.44	0.11	-3.27	0.41	0.41	NA	531	177	411	56.93	-8.35166	4	1.16251e-06
TCRG1_HUMAN	TCERG1	Bosutinib	2|3|2|1	8	2	4	1|1|3|2	0.03	0.09	0.03	0.09	0.03	-5.26	0.19	0.46	NA	1098	64	411	84.43	-8.385	4	1.06429e-06
TECR_HUMAN	TECR	Bosutinib	7|5|4|6	22	5.5	4	0|0|2|1	0.97	1	0.97	1	0.97	2.23	2.87	0	NA	308	54	411	86.86	-6.10225	4	1.39158e-05
TENA_HUMAN	TNC	Bosutinib	0|1|1|0	2	0.5	4	2|1|2|2	0	0	0	0	0	-7.23	-1.79	0.64	NA	2201	1	411	99.76	-10.4667	4	-2.46893e-08
TERA_HUMAN	VCP	Bosutinib	6|6|6|4	22	5.5	4	4|3|6|5	0	0	0	0	0	-10.56	0.29	0.56	NA	806	167	411	59.37	-7.06423	4	4.08947e-06
TF3C3_HUMAN	GTF3C3	Bosutinib	1|1|1|1	4	1	4	0|0|2|0	0	0	0	0	0	-0.42	1	0.64	NA	886	31	411	92.46	-8.86361	4	7.7121e-07
TFPI2_HUMAN	TFPI2	Bosutinib	2|1|3|2	8	2	4	2|2|3|2	0	0.02	0	0.02	0	-7.07	-0.17	0.52	NA	235	NA	NA	100	-6.84334	4	4.41102e-06
TFR1_HUMAN	TFRC	Bosutinib	5|6|7|7	25	6.25	4	0|1|5|6	0.13	0.2	0.13	0.2	0.13	-3.52	1.06	0.39	NA	760	47	411	88.56	-6.87763	4	5.66258e-06
TGM2_HUMAN	TGM2	Bosutinib	11|11|8|10	40	10	4	6|5|13|12	0	0	0	0	0	-20.39	0.15	0.6	NA	687	6	411	98.54	-6.30665	4	8.4089e-06
THADA_HUMAN	THADA	Bosutinib	24|25|24|17	90	22.5	4	0|0|0|1	1	1	1	1	1	24.76	6.49	0	NA	1953	1	411	99.76	-6.5405	4	9.35888e-06
THOC2_HUMAN	THOC2	Bosutinib	0|3|1|0	4	1	4	0|0|1|0	0.24	0.97	0.24	0.97	0.24	-1.47	2	0.32	NA	1593	64	411	84.43	-9.45027	4	4.70364e-07
THOC4_HUMAN	ALYREF	Bosutinib	2|0|0|0	2	0.5	4	1|1|1|2	0.03	0.12	0.03	0.12	0.03	-5.09	-1.32	0.46	NA	257	177	411	56.93	-8.31912	4	3.02157e-07
TIF1B_HUMAN	TRIM28	Bosutinib	6|6|4|4	20	5	4	5|5|6|6	0	0	0	0	0	-14.16	-0.14	0.59	NA	835	177	411	56.93	-7.19489	4	3.14309e-06
TIM50_HUMAN	TIMM50	Bosutinib	4|5|1|3	13	3.25	4	0|0|2|0	0.68	0.96	0.68	0.96	0.68	-0.42	2.7	0.08	NA	353	124	411	69.83	-6.76471	4	7.13224e-06
TLN1_HUMAN	TLN1	Bosutinib	2|3|3|3	11	2.75	4	1|3|5|3	0	0	0	0	0	-8.14	-0.12	0.64	NA	2541	82	411	80.05	-8.90561	4	5.70668e-07
TM165_HUMAN	TMEM165	Bosutinib	4|7|2|5	18	4.5	4	0|0|3|3	0.53	0.9	0.53	0.9	0.53	-2.58	1.58	0.12	NA	324	14	411	96.59	-6.35356	4	1.01012e-05
TM41A_HUMAN	TMEM41A	Bosutinib	1|2|2|1	6	1.5	4	0|0|0|0	0.49	0.97	0.49	0.97	0.49	1.58	3.91	0.14	NA	264	NA	NA	100	-7.24738	4	4.63231e-06
TM9S1_HUMAN	TM9SF1	Bosutinib	1|3|3|2	9	2.25	4	0|0|0|1	0.7	0.97	0.7	0.97	0.7	0.14	3.17	0.08	NA	606	NA	NA	100	-7.67285	4	2.91815e-06
TM9S2_HUMAN	TM9SF2	Bosutinib	1|1|1|3	6	1.5	4	0|0|0|0	0.25	1	0.25	1	0.25	1.58	3.91	0.25	NA	663	1	411	99.76	-8.16821	4	1.84454e-06
TM9S3_HUMAN	TM9SF3	Bosutinib	6|7|6|6	25	6.25	4	0|1|3|1	0.96	0.98	0.96	0.98	0.96	2.87	2.32	0.01	NA	589	7	411	98.3	-6.62274	4	8.0909e-06
TM9S4_HUMAN	TM9SF4	Bosutinib	5|4|3|3	15	3.75	4	0|0|0|0	1	1	1	1	1	5.45	5.23	0	NA	642	2	411	99.51	-7.21973	4	4.76218e-06
TMA16_HUMAN	TMA16	Bosutinib	3|1|2|2	8	2	4	2|2|3|2	0	0.02	0	0.02	0	-7.07	-0.17	0.52	NA	203	33	411	91.97	-6.69696	4	5.10635e-06
TMED9_HUMAN	TMED9	Bosutinib	1|0|0|0	1	0.25	4	0|0|0|0	0	0	0	0	0	-0.93	1.32	0.64	NA	235	11	411	97.32	-8.92278	4	8.67327e-07
TMEDA_HUMAN	TMED10	Bosutinib	2|1|2|1	6	1.5	4	0|0|0|1	0.43	0.86	0.43	0.86	0.43	0.14	2.58	0.18	NA	219	19	411	95.38	-7.0605	4	5.28279e-06
TMM33_HUMAN	TMEM33	Bosutinib	4|3|6|6	19	4.75	4	0|0|3|4	0.47	0.72	0.47	0.72	0.47	-1.97	1.44	0.17	NA	247	34	411	91.73	-6.02814	4	1.38081e-05
TMM43_HUMAN	TMEM43	Bosutinib	6|9|5|5	25	6.25	4	1|1|4|3	0.47	0.97	0.47	0.97	0.47	-1.31	1.48	0.17	NA	400	4	411	99.03	-6.23578	4	1.12538e-05
TNIK_HUMAN	TNIK	Bosutinib	14|13|14|15	56	14	4	0|0|0|0	1	1	1	1	1	21.38	7.13	0	NA	1360	10	411	97.57	-6.65308	4	8.39263e-06
TNPO1_HUMAN	TNPO1	Bosutinib	11|16|8|8	43	10.75	4	0|1|1|1	1	1	1	1	1	7.53	3.84	0	NA	898	63	411	84.67	-6.50216	4	9.53932e-06
TNPO2_HUMAN	TNPO2	Bosutinib	5|5|3|4	17	4.25	4	0|0|0|0	1	1	1	1	1	5.45	5.41	0	NA	897	34	411	91.73	-7.42903	4	3.86284e-06
TNPO3_HUMAN	TNPO3	Bosutinib	6|8|5|7	26	6.5	4	0|0|0|0	1	1	1	1	1	8.88	6.02	0	NA	923	16	411	96.11	-7.03272	4	5.74145e-06
TOP1_HUMAN	TOP1	Bosutinib	11|10|4|3	28	7	4	5|7|4|3	0.05	0.15	0.05	0.15	0.05	-13.05	0.56	0.44	NA	765	110	411	73.24	-6.77086	4	5.82096e-06
TOP1M_HUMAN	TOP1MT	Bosutinib	0|0|1|0	1	0.25	4	0|1|0|0	0	0	0	0	0	-1.47	0	0.64	NA	601	37	411	91	-9.86179	4	2.29325e-07
TPD54_HUMAN	TPD52L2	Bosutinib	3|0|1|2	6	1.5	4	0|0|1|1	0.38	0.87	0.38	0.87	0.38	-2.37	1.58	0.2	NA	206	33	411	91.97	-6.99931	4	5.29579e-06
TPR_HUMAN	TPR	Bosutinib	10|13|10|13	46	11.5	4	15|16|27|16	0	0	0	0	0	-52.95	-0.69	0.64	NA	2363	72	411	82.48	-7.40224	4	1.90095e-06
TRAF7_HUMAN	TRAF7	Bosutinib	0|2|1|0	3	0.75	4	0|0|1|0	0.21	0.86	0.21	0.86	0.21	-1.47	1.58	0.34	NA	670	6	411	98.54	-8.87186	4	8.14131e-07
TRAM2_HUMAN	TRAM2	Bosutinib	0|1|2|0	3	0.75	4	0|0|0|0	0.24	0.97	0.24	0.97	0.24	-0.93	2.91	0.26	NA	370	NA	NA	100	-8.27808	4	1.65261e-06
TRRAP_HUMAN	TRRAP	Bosutinib	6|8|9|5	28	7	4	0|0|0|0	1	1	1	1	1	8.88	6.13	0	NA	3859	9	411	97.81	-8.38915	4	1.47888e-06
TSR1_HUMAN	TSR1	Bosutinib	4|5|3|2	14	3.5	4	3|3|4|3	0	0.01	0	0.01	0	-9.11	0.11	0.53	NA	804	65	411	84.18	-7.51373	4	2.482e-06
TTC27_HUMAN	TTC27	Bosutinib	2|3|1|0	6	1.5	4	0|0|0|0	0.49	1	0.49	1	0.49	-0.93	3.91	0.13	NA	843	2	411	99.51	-8.4084	4	1.45069e-06
TTI1_HUMAN	TTI1	Bosutinib	1|2|1|2	6	1.5	4	0|0|0|0	0.49	0.97	0.49	0.97	0.49	1.58	3.91	0.14	NA	1089	1	411	99.76	-8.66445	4	1.12299e-06
TYK2_HUMAN	TYK2	Bosutinib	1|0|1|2	4	1	4	13|13|19|17	0	0	0	0	0	-67.93	-4.06	0.64	NA	1187	2	411	99.51	-9.15608	4	-2.76038e-06
U2AF1_HUMAN	U2AF1	Bosutinib	0|0|0|1	1	0.25	4	2|1|1|1	0	0	0	0	0	-5.09	-2.32	0.64	NA	240	127	411	69.1	-8.94383	4	-5.25697e-07
U2AF2_HUMAN	U2AF2	Bosutinib	2|4|2|2	10	2.5	4	1|1|1|1	0.39	0.81	0.39	0.81	0.39	-1.11	1.32	0.2	NA	475	124	411	69.83	-7.32392	4	3.73521e-06
U3IP2_HUMAN	RRP9	Bosutinib	2|4|1|2	9	2.25	4	2|2|1|1	0.14	0.47	0.14	0.47	0.14	-4.36	0.58	0.39	NA	475	10	411	97.57	-7.42928	4	3.02823e-06
U520_HUMAN	SNRNP200	Bosutinib	15|18|16|14	63	15.75	4	9|11|10|14	0	0	0	0	0	-19	0.52	0.59	NA	2136	146	411	64.48	-6.98675	4	4.65208e-06
U5S1_HUMAN	EFTUD2	Bosutinib	2|2|5|2	11	2.75	4	4|2|5|2	0	0.01	0	0.01	0	-9.11	-0.23	0.53	NA	972	162	411	60.58	-7.94465	4	1.42394e-06
UBP24_HUMAN	USP24	Bosutinib	0|1|1|1	3	0.75	4	0|0|0|0	0	0	0	0	0	-0.93	2.91	0.64	NA	2620	9	411	97.81	-10.2355	4	2.33384e-07
UBP2L_HUMAN	UBAP2L	Bosutinib	2|1|1|2	6	1.5	4	0|1|0|2	0.22	0.44	0.22	0.44	0.22	-1.67	1	0.33	NA	1087	129	411	68.61	-8.66261	4	9.42905e-07
UBR4_HUMAN	UBR4	Bosutinib	5|5|7|6	23	5.75	4	0|0|4|2	0.76	0.88	0.76	0.88	0.76	0.75	1.94	0.03	NA	5183	36	411	91.24	-8.88084	4	8.28076e-07
UFO_HUMAN	AXL	Bosutinib	22|19|23|21	85	21.25	4	0|0|0|0	1	1	1	1	1	30.33	7.73	0	NA	894	NA	NA	100	-5.81625	4	1.93789e-05
UGGG1_HUMAN	UGGT1	Bosutinib	1|1|1|0	3	0.75	4	0|0|1|0	0	0	0	0	0	-1.47	1.58	0.64	NA	1555	15	411	96.35	-9.71381	4	3.50783e-07
ULK3_HUMAN	ULK3	Bosutinib	4|4|3|5	16	4	4	0|0|0|0	1	1	1	1	1	5.45	5.32	0	NA	472	NA	NA	100	-6.84758	4	6.9092e-06
URB2_HUMAN	URB2	Bosutinib	13|13|14|14	54	13.5	4	0|0|1|1	1	1	1	1	1	16.38	4.75	0	NA	1524	7	411	98.3	-6.8033	4	7.1354e-06
UTP20_HUMAN	UTP20	Bosutinib	9|14|13|10	46	11.5	4	3|3|1|0	1	1	1	1	1	4.65	2.72	0	NA	2785	12	411	97.08	-7.56655	4	3.20065e-06
VAC14_HUMAN	VAC14	Bosutinib	6|6|1|3	16	4	4	0|0|0|0	0.75	1	0.75	1	0.75	1.58	5.32	0.03	NA	782	1	411	99.76	-7.35246	4	4.17026e-06
VDAC1_HUMAN	VDAC1	Bosutinib	12|11|11|11	45	11.25	4	0|1|5|5	0.91	0.93	0.91	0.93	0.91	2.15	2.03	0.01	NA	283	58	411	85.89	-5.30198	4	2.9844e-05
VDAC2_HUMAN	VDAC2	Bosutinib	8|8|9|5	30	7.5	4	2|2|5|5	0.2	0.44	0.2	0.44	0.2	-5.59	1.1	0.36	NA	294	58	411	85.89	-5.74557	4	1.76552e-05
VDAC3_HUMAN	VDAC3	Bosutinib	4|3|3|3	13	3.25	4	0|0|1|0	0.97	0.99	0.97	0.99	0.97	3.42	3.7	0	NA	283	46	411	88.81	-6.54369	4	9.1296e-06
VIME_HUMAN	VIM	Bosutinib	25|27|25|27	104	26	4	20|25|34|33	0	0	0	0	0	-62.87	-0.1	0.64	NA	466	257	411	37.47	-4.96299	4	2.96251e-05
WDR18_HUMAN	WDR18	Bosutinib	0|0|2|1	3	0.75	4	0|0|1|1	0.16	0.64	0.16	0.64	0.16	-2.37	0.58	0.37	NA	432	52	411	87.35	-8.433	4	1.10988e-06
WDR61_HUMAN	WDR61	Bosutinib	3|4|4|3	14	3.5	4	2|4|5|4	0	0	0	0	0	-9.38	-0.1	0.56	NA	305	48	411	88.32	-6.54445	4	6.10993e-06
WEE1_HUMAN	WEE1	Bosutinib	1|0|2|0	3	0.75	4	0|0|0|0	0.24	0.97	0.24	0.97	0.24	-0.93	2.91	0.26	NA	646	NA	NA	100	-8.83538	4	9.46541e-07
XPO1_HUMAN	XPO1	Bosutinib	19|21|26|17	83	20.75	4	1|1|2|4	1	1	1	1	1	13.62	3.38	0	NA	1071	95	411	76.89	-6.0207	4	1.53026e-05
XPO2_HUMAN	CSE1L	Bosutinib	21|22|21|22	86	21.5	4	3|5|8|12	0.73	0.8	0.73	0.8	0.73	0.64	1.62	0.08	NA	971	126	411	69.34	-5.88717	4	1.61489e-05
XPO4_HUMAN	XPO4	Bosutinib	1|1|0|3	5	1.25	4	0|0|0|0	0.25	1	0.25	1	0.25	-0.93	3.64	0.25	NA	1151	3	411	99.27	-8.90214	4	8.85412e-07
XPO5_HUMAN	XPO5	Bosutinib	16|12|17|13	58	14.5	4	0|0|2|1	1	1	1	1	1	13.37	4.27	0	NA	1204	45	411	89.05	-6.49615	4	9.65417e-06
XPO6_HUMAN	XPO6	Bosutinib	3|5|4|3	15	3.75	4	0|0|0|0	1	1	1	1	1	5.45	5.23	0	NA	1125	NA	NA	100	-7.78068	4	2.71762e-06
XPO7_HUMAN	XPO7	Bosutinib	4|3|6|5	18	4.5	4	0|0|0|0	1	1	1	1	1	5.45	5.49	0	NA	1087	21	411	94.89	-7.564	4	3.37515e-06
XPOT_HUMAN	XPOT	Bosutinib	8|6|5|3	22	5.5	4	0|1|0|0	0.99	1	0.99	1	0.99	3.42	4.46	0	NA	962	21	411	94.89	-7.24116	4	4.59259e-06
XRCC5_HUMAN	XRCC5	Bosutinib	3|2|2|1	8	2	4	1|2|5|5	0	0	0	0	0	-10.99	-0.69	0.64	NA	732	189	411	54.01	-7.97953	4	1.05547e-06
XRCC6_HUMAN	XRCC6	Bosutinib	2|2|4|2	10	2.5	4	1|2|6|3	0	0.01	0	0.01	0	-8.03	-0.27	0.54	NA	609	176	411	57.18	-7.57242	4	2.04637e-06
XRN2_HUMAN	XRN2	Bosutinib	6|5|7|4	22	5.5	4	5|6|9|7	0	0	0	0	0	-18.87	-0.3	0.6	NA	950	97	411	76.4	-7.22861	4	2.84435e-06
YBOX1_HUMAN	YBX1	Bosutinib	2|2|0|0	4	1	4	1|1|0|1	0.22	0.44	0.22	0.44	0.22	-3.27	0.41	0.33	NA	324	233	411	43.31	-7.85764	4	1.90523e-06
YBOX3_HUMAN	YBX3	Bosutinib	2|2|0|1	5	1.25	4	0|0|1|1	0.32	0.64	0.32	0.64	0.32	-2.37	1.32	0.22	NA	372	179	411	56.45	-7.77265	4	2.38471e-06
YES_HUMAN	YES1	Bosutinib	25|27|32|25	109	27.25	4	22|24|30|25	0	0	0	0	0	-53.22	0.11	0.63	NA	543	29	411	92.94	-5.06895	4	2.86379e-05
ZCCHV_HUMAN	ZC3HAV1	Bosutinib	1|3|2|3	9	2.25	4	1|0|2|1	0.34	0.55	0.34	0.55	0.34	-2.56	1.17	0.21	NA	902	58	411	85.89	-8.07058	4	1.74102e-06
ZFR_HUMAN	ZFR	Bosutinib	1|2|2|1	6	1.5	4	3|0|2|1	0.03	0.05	0.03	0.05	0.03	-4.39	0	0.48	NA	1074	68	411	83.45	-8.65058	4	7.69966e-07
ZN326_HUMAN	ZNF326	Bosutinib	2|0|2|2	6	1.5	4	2|2|5|4	0	0	0	0	0	-13.59	-1.12	0.64	NA	582	65	411	84.18	-8.0379	4	6.27077e-07
ZNT7_HUMAN	SLC30A7	Bosutinib	3|2|2|3	10	2.5	4	0|0|1|1	0.75	0.87	0.75	0.87	0.75	0.57	2.32	0.03	NA	376	2	411	99.51	-7.0902	4	5.06973e-06
ZW10_HUMAN	ZW10	Bosutinib	5|7|6|3	21	5.25	4	0|0|1|0	0.99	1	0.99	1	0.99	3.42	4.39	0	NA	779	32	411	92.21	-7.07668	4	5.40982e-06
ZYX_HUMAN	ZYX	Bosutinib	1|2|2|0	5	1.25	4	0|1|1|2	0.12	0.25	0.12	0.25	0.12	-3.97	0.32	0.39	NA	572	67	411	83.7	-8.20289	4	1.32014e-06
