# Supplementary material for: Sustained activation of the AKT/mTOR and MAP kinase pathways mediate resistance to the Src inhibitor, dasatinib, in thyroid cancer
Source: Oncotarget. 2017 Aug 24;8(61):103014–31. doi: 10.18632/oncotarget.20488 (PMC5732707; doi:10.18632/oncotarget.20488)
Supplement: Supplementary file 5 [file oncotarget-08-103014-s005.xlsx]

## Sheet: string_interactions
#node1	node2	node1_string_internal_id	node2_string_internal_id	node1_external_id	node2_external_id	neighborhood_on_chromosome	gene_fusion	phylogenetic_cooccurrence	homology	coexpression	experimentally_determined_interaction	database_annotated	automated_textmining	combined_score
ATR	ATM	1852735	1846577	9606.ENSP00000343741	9606.ENSP00000278616	0	0	0	0.615	0.327	0.864	0.9	0.907	0.993
MTOR	PRKAA1	1854147	1853021	9606.ENSP00000354558	9606.ENSP00000346148	0	0	0	0	0.084	0.411	0.9	0.81	0.988
CAMK2D	CAMK2G	1852245	1850110	9606.ENSP00000339740	9606.ENSP00000319060	0	0	0.527	0.985	0.046	0.807	0.9	0.393	0.98
PRKDC	ATM	1849621	1846577	9606.ENSP00000313420	9606.ENSP00000278616	0	0	0	0.609	0.106	0.62	0.9	0.952	0.976
CSNK1E	CSNK1D	1853917	1850645	9606.ENSP00000352929	9606.ENSP00000324464	0	0	0	0.984	0.053	0.734	0.9	0.656	0.972
IKBKE	TBK1	1854519	1851202	9606.ENSP00000356087	9606.ENSP00000329967	0	0	0	0.945	0	0.6	0.9	0.852	0.96
JAK1	PTK2B	1852670	1851525	9606.ENSP00000343204	9606.ENSP00000332816	0	0	0	0.636	0.055	0.421	0.9	0.586	0.952
PTK2	PTK2B	1852426	1851525	9606.ENSP00000341189	9606.ENSP00000332816	0	0	0	0.928	0	0.36	0.9	0.832	0.937
MAP2K1	MAP2K2	1848411	1845250	9606.ENSP00000302486	9606.ENSP00000262948	0	0	0.527	0.983	0	0.36	0.9	0.879	0.934
JAK1	MAP2K1	1852670	1848411	9606.ENSP00000343204	9606.ENSP00000302486	0	0	0	0.644	0.055	0.185	0.9	0.434	0.928
JAK1	MAP2K2	1852670	1845250	9606.ENSP00000343204	9606.ENSP00000262948	0	0	0	0.647	0.055	0.185	0.9	0.265	0.923
ULK3	MTOR	1860215	1854147	9606.ENSP00000400312	9606.ENSP00000354558	0	0	0	0	0.059	0.387	0.8	0.374	0.918
TBK1	PRKDC	1851202	1849621	9606.ENSP00000329967	9606.ENSP00000313420	0	0	0	0	0.054	0.05	0.9	0.189	0.917
JAK1	CAMK2G	1852670	1850110	9606.ENSP00000343204	9606.ENSP00000319060	0	0	0	0.616	0.099	0.057	0.9	0.097	0.909
JAK1	CAMK2D	1852670	1852245	9606.ENSP00000343204	9606.ENSP00000339740	0	0	0	0.62	0.053	0.057	0.9	0.065	0.903
PTK2	MET	1852426	1849944	9606.ENSP00000341189	9606.ENSP00000317272	0	0	0	0.643	0.054	0.133	0.8	0.454	0.849
JAK1	MET	1852670	1849944	9606.ENSP00000343204	9606.ENSP00000317272	0	0	0	0.626	0.099	0.098	0.8	0.205	0.834
JAK1	AXL	1852670	1848254	9606.ENSP00000343204	9606.ENSP00000301178	0	0	0	0.629	0	0	0.8	0.184	0.811
CSNK1E	ATR	1853917	1852735	9606.ENSP00000352929	9606.ENSP00000343741	0	0	0	0	0.064	0.726	0	0.268	0.795
ATR	CSNK1D	1852735	1850645	9606.ENSP00000343741	9606.ENSP00000324464	0	0	0	0	0.064	0.726	0	0.268	0.795
MTOR	MAP2K1	1854147	1848411	9606.ENSP00000354558	9606.ENSP00000302486	0	0	0	0	0.055	0.13	0	0.676	0.71
MTOR	MET	1854147	1849944	9606.ENSP00000354558	9606.ENSP00000317272	0	0	0	0	0.055	0.11	0	0.577	0.613
MTOR	TBK1	1854147	1851202	9606.ENSP00000354558	9606.ENSP00000329967	0	0	0	0	0.054	0.05	0	0.565	0.576
PRKAA1	ATM	1853021	1846577	9606.ENSP00000346148	9606.ENSP00000278616	0	0	0	0	0.107	0	0	0.511	0.545
MTOR	PRKDC	1854147	1849621	9606.ENSP00000354558	9606.ENSP00000313420	0	0	0	0.61	0.049	0.36	0	0.698	0.535
MTOR	ATM	1854147	1846577	9606.ENSP00000354558	9606.ENSP00000278616	0	0	0	0.612	0.133	0.296	0	0.673	0.526
MTOR	MAP4K4	1854147	1849699	9606.ENSP00000354558	9606.ENSP00000314363	0	0	0	0	0.053	0	0	0.515	0.521
MINK1	ATM	1853168	1846577	9606.ENSP00000347427	9606.ENSP00000278616	0	0	0	0	0.055	0.41	0	0.191	0.509
MTOR	JAK1	1854147	1852670	9606.ENSP00000354558	9606.ENSP00000343204	0	0	0	0	0.088	0.11	0	0.436	0.503
ATR	PRKDC	1852735	1849621	9606.ENSP00000343741	9606.ENSP00000313420	0	0	0	0.611	0.216	0.171	0	0.668	0.494
MTOR	ATR	1854147	1852735	9606.ENSP00000354558	9606.ENSP00000343741	0	0	0	0.613	0.247	0.18	0	0.5	0.476
TBK1	MAP4K4	1851202	1849699	9606.ENSP00000329967	9606.ENSP00000314363	0	0	0	0.619	0	0.36	0	0.482	0.472
MTOR	MAP2K2	1854147	1845250	9606.ENSP00000354558	9606.ENSP00000262948	0	0	0	0	0.055	0.13	0	0.407	0.469
MTOR	PTK2	1854147	1852426	9606.ENSP00000354558	9606.ENSP00000341189	0	0	0	0	0.055	0.064	0	0.443	0.464
CSNK1D	ATM	1850645	1846577	9606.ENSP00000324464	9606.ENSP00000278616	0	0	0	0	0.053	0.36	0	0.167	0.451
PRKAA1	MAP2K1	1853021	1848411	9606.ENSP00000346148	9606.ENSP00000302486	0	0	0.304	0.653	0.054	0.292	0	0.358	0.44
JAK1	FER	1852670	1846705	9606.ENSP00000343204	9606.ENSP00000281092	0	0	0	0.642	0.078	0.394	0	0.141	0.44
MTOR	AXL	1854147	1848254	9606.ENSP00000354558	9606.ENSP00000301178	0	0	0	0	0.055	0.11	0	0.367	0.421
PRKAA1	MAP2K2	1853021	1845250	9606.ENSP00000346148	9606.ENSP00000262948	0	0	0.29	0.655	0.054	0.292	0	0.292	0.421
